# Supplementary material for: Establishing a generalized polyepigenetic biomarker for tobacco smoking
Source: Transl Psychiatry. 2019 Feb 15;9:92. doi: 10.1038/s41398-019-0430-9 (PMC6377665; doi:10.1038/s41398-019-0430-9)
Supplement: Supplementary file 2 — Supplementary Table S1. [file 41398_2019_430_MOESM2_ESM.xlsx]

## Sheet: Table S1
Supplementary Table S1: List of 2,623 DNA methylation probes used in constructing the SmPEGS. Genomic locations of each probe are also listed.
Illumina probe ID	probe start location (hg19)	Closest transcript/relative probe position
cg00000714	Chr19:54,695,677	TSEN34; CDS
cg00007076	Chr8:67,342,599	ADHFE1; 5'UTR
cg00010445	Chr19:14,089,581	RFX1; intron
cg00022866	Chr11:64,108,439	CCDC88B; CDS
cg00024404	Chr5:79,552,421	SERINC5; Upstream
cg00026474	Chr8:134,585,499	RP11-629O1.2; exon
cg00028013	Chr15:74,218,648	LOXL1-AS1; TSS
cg00041989	Chr17:55,828,037	CCDC182; Upstream
cg00045114	Chr1:172,674,158	FASLG; Downstream
cg00055073	Chr2:43,398,069	THADA; intron
cg00063111	Chr3:39,448,903	RPSA; intron
cg00066351	Chr7:150,130,502	LINC00996; Upstream
cg00071265	Chr20:60,717,157	PSMA7; intron
cg00073090	Chr19:1,265,878	CIRBP; intron
cg00073460	Chr6:149,806,501	ZC3H12D; Upstream
cg00099441	Chr2:11,264,765	AC062028.1; exon
cg00116430	Chr1:94,188,267	BCAR3; intron
cg00122944	Chr10:6,227,217	PFKFB3; intron
cg00124004	Chr8:87,527,256	CPNE3; intron
cg00138101	Chr17:1,961,108	HIC1; CDS
cg00146864	Chr17:43,392,283	MAP3K14; intron
cg00152041	Chr20:61,274,818	SLCO4A1; intron
cg00153942	Chr11:71,249,163	KRTAP5-8; CDS
cg00169122	Chr16:89,488,914	ANKRD11; intron
cg00177243	Chr10:18,434,067	CACNB2; intron
cg00178850	Chr1:236,559,674	EDARADD; intron
cg00183239	Chr10:12,164,780	DHTKD1; 3'UTR
cg00196407	Chr17:959,447	ABR; intron
cg00198594	Chr3:192,734,292	MB21D2; Upstream
cg00205605	Chr1:2,516,352	RP3-395M20.9; Downstream
cg00207731	Chr15:91,416,069	FURIN; TSS
cg00210249	Chr10:71,135,630	HK1; intron
cg00214171	Chr17:73,642,942	RECQL5; intron
cg00230183	Chr16:88,882,516	GALNS; intron
cg00233633	Chr7:29,153,559	CPVL; intron
cg00237512	Chr20:62,688,873	TCEA2; 5'UTR
cg00255726	Chr8:21,769,113	DOK2; intron
cg00281776	Chr2:209,224,176	PTH2R; Upstream
cg00295485	Chr2:106,755,720	UXS1; intron
cg00300637	Chr5:319,384	PDCD6; intron
cg00308065	Chr12:124,422,086	CCDC92; CDS
cg00310412	Chr15:74,724,869	SEMA7A; intron
cg00313981	Chr1:228,595,061	RP11-245P10.4; TSS
cg00315394	Chr5:179,232,116	MGAT4B; exon
cg00324097	Chr17:75,446,548	43352; intron
cg00326958	Chr10:43,892,026	HNRNPF; 3'UTR
cg00327072	Chr5:172,110,476	NEURL1B; CDS
cg00336149	Chr3:53,700,194	CACNA1D; intron
cg00340584	Chr1:149,512,962	RNVU1-19; Downstream
cg00347584	Chr11:47,283,024	NR1H3; exon
cg00378510	Chr19:2,291,019	LINGO3; CDS
cg00383167	Chr18:77,616,693	KCNG2; Upstream
cg00385142	Chr3:98,235,917	CLDND1; CDS
cg00395063	Chr11:120,210,292	ARHGEF12; intron
cg00396865	Chr9:139,620,548	SNHG7; exon
cg00411595	Chr9:136,339,300	SLC2A6; intron
cg00423486	Chr1:8,491,083	RERE; intron
cg00442389	Chr6:32,160,025	GPSM3; CDS
cg00446123	Chr20:62,367,839	RP4-583P15.15; 3'UTR
cg00462971	Chr3:194,784,404	XXYLT1; Downstream
cg00468395	Chr16:28,193,062	XPO6; intron
cg00476617	Chr10:18,492,325	CACNB2; intron
cg00481629	Chr22:48,972,849	FAM19A5; intron
cg00485194	Chr3:21,792,683	ZNF385D; 3'UTR
cg00489660	Chr11:57,089,772	TNKS1BP1; TSS
cg00496272	Chr16:67,877,231	CENPT; TSS
cg00498211	Chr2:65,217,519	SLC1A4; intron
cg00499237	Chr2:97,168,984	NEURL3; intron
cg00499700	Chr5:76,116,087	F2RL1; intron
cg00501876	Chr3:39,193,202	CSRNP1; intron
cg00508334	Chr7:23,510,437	IGF2BP3; Upstream
cg00526336	Chr1:230,415,853	GALNT2; 3'UTR
cg00534318	Chr3:129,032,777	H1FX; Downstream
cg00537820	Chr9:140,346,815	NSMF; CDS
cg00540464	Chr19:16,655,702	CTD-3222D19.2; intron
cg00542975	Chr2:122,392,242	CLASP1; intron
cg00548098	Chr16:11,295,618	RP11-396B14.2; intron
cg00550955	Chr22:22,012,608	PPIL2; exon
cg00563348	Chr15:41,184,060	VPS18; Upstream
cg00566158	Chr7:157,461,059	PTPRN2; intron
cg00574379	Chr7:38,344,406	TRGV10; Upstream
cg00579402	Chr19:5,838,998	FUT6; 3'UTR
cg00580497	Chr5:1,153,697	CTD-3080P12.3; Downstream
cg00583733	Chr16:30,075,101	ALDOA; 5'UTR
cg00604410	Chr15:67,417,898	SMAD3; intron
cg00609473	Chr14:23,351,793	REM2; Upstream
cg00636737	Chr20:62,695,520	TCEA2; 5'UTR
cg00639656	Chr17:27,050,359	RPL23A; exon
cg00640314	Chr8:67,835,804	SNHG6; intron
cg00647165	Chr19:15,550,801	WIZ; CDS
cg00652657	Chr10:131,761,586	EBF3; CDS
cg00665106	Chr1:201,515,369	RP11-134G8.7; Downstream
cg00668559	Chr6:44,230,976	NFKBIE; intron
cg00687135	Chr3:21,792,942	ZNF385D; intron
cg00689225	Chr14:35,871,905	NFKBIA; exon
cg00689360	Chr4:100,273,946	ADH1C; 3'UTR
cg00711496	Chr19:50,191,448	PRMT1; CDS
cg00741986	Chr4:2,748,283	TNIP2; intron
cg00747152	Chr19:39,339,664	HNRNPL; intron
cg00756943	Chr15:91,208,411	RP11-387D10.2; intron
cg00759807	Chr16:89,390,788	AC137932.6; exon
cg00771722	Chr5:131,396,204	IL3; TSS
cg00806481	Chr1:2,996,649	PRDM16; intron
cg00808648	Chr14:105,779,861	BRF1; 3'UTR
cg00835193	Chr19:2,291,731	LINGO3; 3'UTR
cg00853733	Chr12:122,244,222	SETD1B; intron
cg00867472	Chr1:156,714,759	HDGF; CDS
cg00871371	Chr17:75,371,427	RP11-936I5.1; exon
cg00871610	Chr21:37,092,963	MIR802; TSS
cg00888605	Chr16:71,523,474	ZNF19; intron
cg00893603	Chr13:26,586,962	ATP8A2; intron
cg00910882	Chr15:65,648,263	IGDCC3; intron
cg00911776	Chr7:130,682,190	LINC-PINT; intron
cg00911794	Chr17:1,962,131	HIC1; 3'UTR
cg00917251	Chr1:24,829,938	RCAN3; intron
cg00928816	Chr10:63,809,097	ARID5B; 5'UTR
cg00930606	Chr22:31,740,895	PATZ1; CDS
cg00931843	Chr6:155,442,992	TIAM2; intron
cg00953154	Chr7:45,025,619	SNHG15; exon
cg00960906	Chr5:31,769,845	PDZD2; intron
cg00981651	Chr20:44,574,798	PCIF1; CDS
cg00995520	Chr1:111,218,233	KCNA3; Upstream
cg01002722	Chr7:5,608,878	ACTB; Upstream
cg01005506	Chr10:64,565,719	ADO; 3'UTR
cg01015663	Chr1:23,729,691	TCEA3; intron
cg01017464	Chr18:47,018,046	RPL17; 3'UTR
cg01020987	Chr1:3,816,165	C1orf174; intron
cg01022370	Chr8:8,749,073	MFHAS1; CDS
cg01035068	Chr16:89,627,854	RPL13; exon
cg01052864	Chr5:215,826	CTD-2083E4.4; exon
cg01062834	Chr10:30,348,583	KIAA1462; intron
cg01062937	Chr16:88,537,259	ZFPM1; intron
cg01076459	Chr17:2,908,229	RAP1GAP2; intron
cg01083131	Chr16:67,877,412	THAP11; 3'UTR
cg01097768	Chr5:378,805	AHRR; intron
cg01111041	Chr6:32,121,054	PRRT1; intron
cg01120509	Chr16:698,181	FAM195A; 3'UTR
cg01121610	Chr1:204,043,731	SOX13; intron
cg01127300	Chr22:38,614,795	TMEM184B; Downstream
cg01129238	Chr6:11,779,816	ADTRP; TSS
cg01138448	Chr15:45,028,594	TRIM69; 5'UTR
cg01142302	Chr3:9,988,589	PRRT3; CDS
cg01150799	Chr4:108,955,837	HADH; 3'UTR
cg01177100	Chr3:9,176,162	SRGAP3; intron
cg01185345	Chr13:99,218,238	STK24; intron
cg01207684	Chr16:4,103,118	ADCY9; intron
cg01208318	Chr14:106,329,651	IGHJ3P; TSS
cg01215339	Chr22:50,684,053	HDAC10; intron
cg01218206	Chr11:116,933,928	SIK3; intron
cg01268763	Chr14:53,618,370	DDHD1; intron
cg01272202	Chr5:112,716,898	MCC; intron
cg01289343	Chr13:114,814,352	RASA3; intron
cg01290904	Chr4:5,708,425	EVC2; intron
cg01293143	Chr20:62,688,277	RP13-152O15.5; exon
cg01294327	Chr19:2,291,324	LINGO3; CDS
cg01300096	Chr6:33,384,441	CUTA; 5'UTR
cg01305745	Chr16:31,106,787	VKORC1; CDS
cg01314044	Chr11:94,246,035	LINC01171; intron
cg01324550	Chr17:46,676,098	HOXB-AS3; intron
cg01328473	Chr2:1,711,917	PXDN; intron
cg01331992	Chr9:19,379,069	RPS6; 5'UTR
cg01360605	Chr20:58,983,627	RP5-1043L13.1; intron
cg01362115	Chr15:68,075,169	MAP2K5; intron
cg01389506	Chr12:109,203,580	SSH1; intron
cg01423695	Chr7:151,504,843	PRKAG2; intron
cg01434349	Chr11:118,900,336	SLC37A4; TSS
cg01435643	Chr13:113,689,775	MCF2L; intron
cg01437439	Chr1:9,383,196	SPSB1; intron
cg01439566	Chr11:113,932,188	ZBTB16; 5'UTR
cg01439670	Chr11:76,381,116	LRRC32; intron
cg01442064	Chr4:5,713,449	EVC; intron
cg01447828	Chr19:40,919,416	PRX; Upstream
cg01451604	Chr10:80,691,742	ZMIZ1-AS1; Downstream
cg01453052	Chr17:73,892,096	TRIM65; intron
cg01465596	Chr1:42,381,915	HIVEP3; intron
cg01471372	Chr8:38,592,316	TACC1; intron
cg01479232	Chr20:748,943	SLC52A3; 3'UTR
cg01481251	Chr11:32,912,670	QSER1; Upstream
cg01487468	Chr6:14,622,744	RP11-330A16.1; Upstream
cg01496720	Chr10:3,825,349	KLF6; intron
cg01498832	Chr17:78,682,885	RPTOR; exon
cg01498900	Chr14:74,035,741	ACOT2; TSS
cg01499816	Chr14:92,807,935	SLC24A4; intron
cg01502872	Chr6:33,173,118	HSD17B8; intron
cg01513913	Chr14:106,329,109	IGHJ6; Downstream
cg01552919	Chr4:901,798	GAK; intron
cg01554474	Chr1:155,107,598	SLC50A1; Upstream
cg01556246	Chr8:8,204,753	SGK223; intron
cg01561259	Chr17:78,560,780	RPTOR; intron
cg01565703	Chr14:103,245,089	TRAF3; intron
cg01566584	Chr22:46,732,777	TRMU; intron
cg01568319	Chr6:168,841,858	SMOC2; 5'UTR
cg01594949	Chr9:140,197,889	NRARP; Upstream
cg01601926	Chr16:8,986,259	USP7; 5'UTR
cg01616956	Chr2:232,393,195	NMUR1; CDS
cg01634388	Chr4:129,404,986	RP11-420A23.1; intron
cg01643605	Chr16:29,040,622	CTB-134H23.2; Upstream
cg01651915	Chr8:55,795,550	RP11-56A10.1; Downstream
cg01654638	Chr11:64,764,394	BATF2; 3'UTR
cg01681367	Chr16:29,676,070	SPN; CDS
cg01681525	Chr17:79,374,740	RP11-1055B8.7; intron
cg01692968	Chr9:108,005,348	SLC44A1; Upstream
cg01693305	Chr1:19,813,310	CAPZB; Upstream
cg01715384	Chr1:41,853,354	FOXO6; Downstream
cg01716252	Chr21:46,552,604	ADARB1; intron
cg01724917	Chr16:17,563,027	XYLT1; intron
cg01731783	Chr14:74,211,739	ELMSAN1; intron
cg01744331	Chr11:2,722,357	KCNQ1; intron
cg01748082	Chr9:137,772,579	FCN2; Upstream
cg01750611	Chr17:27,071,966	TRAF4; 3'UTR
cg01763290	Chr17:26,366,194	NLK; Upstream
cg01763916	Chr1:40,849,201	SMAP2; intron
cg01765174	Chr9:100,880,911	TRIM14; intron
cg01765406	Chr2:129,231,429	RNA5SP103; Upstream
cg01766850	Chr6:170,580,965	RP5-894D12.5; intron
cg01782024	Chr1:91,989,266	CDC7; intron
cg01787285	Chr1:2,162,633	SKI; intron
cg01824063	Chr11:71,276,605	KRTAP5-10; TSS
cg01834979	Chr12:58,119,917	AGAP2; 5'UTR
cg01839993	Chr10:74,034,595	DDIT4; CDS
cg01858866	Chr1:40,039,967	PABPC4; intron
cg01860774	Chr14:64,969,325	ZBTB25; 3'UTR
cg01882991	Chr6:6,677,707	RP1-80N2.3; Downstream
cg01897323	Chr3:138,048,888	NME9; Upstream
cg01899089	Chr5:369,968	AHRR; intron
cg01899620	Chr13:113,689,421	MCF2L; intron
cg01901332	Chr11:75,031,005	ARRB1; intron
cg01909364	Chr17:41,739,877	MEOX1; Upstream
cg01919377	Chr12:5,539,783	NTF3; Upstream
cg01924561	Chr1:43,416,102	SLC2A1; intron
cg01935722	Chr19:45,683,154	BLOC1S3; TSS
cg01936839	Chr7:27,198,895	RP1-170O19.21; Downstream
cg01937809	Chr1:37,941,805	ZC3H12A; intron
cg01940273	Chr2:233,284,885	AC068134.5; Upstream
cg01940297	Chr8:129,061,142	PVT1; intron
cg01951879	Chr16:54,315,791	IRX3; Downstream
cg01952185	Chr5:134,813,164	CTB-138E5.1; Downstream
cg01956154	Chr14:94,423,350	ASB2; TSS
cg01962471	Chr6:157,876,935	ZDHHC14; intron
cg01971407	Chr11:313,575	IFITM1; 5'UTR
cg01972009	Chr11:67,273,430	PITPNM1; intron
cg01979157	Chr1:2,161,012	SKI; CDS
cg01988129	Chr8:67,344,887	ADHFE1; exon
cg01993576	Chr6:44,187,673	SLC29A1; intron
cg01995548	Chr16:89,628,798	RPL13; 3'UTR
cg02003184	Chr19:51,324,416	KLK1; intron
cg02005758	Chr3:128,454,729	RAB7A; intron
cg02008826	Chr8:41,505,647	NKX6-3; CDS
cg02010738	Chr19:2,095,417	MOB3A; intron
cg02013841	Chr13:49,159,766	LINC00462; Upstream
cg02032558	Chr4:155,662,389	LRAT; intron
cg02048412	Chr16:4,421,605	CORO7; intron
cg02064724	Chr14:74,179,904	PNMA1; CDS
cg02068690	Chr2:25,600,450	DTNB; intron
cg02097120	Chr1:154,492,903	TDRD10; intron
cg02104962	Chr6:31,548,313	LTB; 5'UTR
cg02145310	Chr10:80,844,808	ZMIZ1; intron
cg02149899	Chr11:75,993,520	RP11-619A14.3; Upstream
cg02150926	Chr14:106,361,666	AL122127.25; intron
cg02161701	Chr15:90,199,178	KIF7; Upstream
cg02162324	Chr16:67,196,461	FBXL8; 3'UTR
cg02167201	Chr10:105,209,451	CALHM2; CDS
cg02181920	Chr6:32,820,028	PSMB9; intron
cg02186444	Chr17:73,120,976	ARMC7; intron
cg02187196	Chr20:3,869,019	RP11-119B16.2; exon
cg02223801	Chr7:157,366,932	PTPRN2; intron
cg02224369	Chr11:33,758,528	CD59; Upstream
cg02226079	Chr3:190,971,167	OSTN; intron
cg02228160	Chr5:143,192,066	HMHB1; intron
cg02244695	Chr7:150,497,297	TMEM176B; intron
cg02270010	Chr5:175,958,650	RNF44; intron
cg02279625	Chr15:78,384,471	SH2D7; intron
cg02286506	Chr2:109,648,930	EDAR; Upstream
cg02313434	Chr10:5,508,931	NET1; Downstream
cg02325250	Chr5:131,409,288	CSF2; Upstream
cg02326058	Chr8:8,993,053	PPP1R3B; Downstream
cg02338271	Chr1:171,868,114	DNM3; intron
cg02341571	Chr15:44,968,934	PATL2; 3'UTR
cg02363630	Chr10:99,532,089	SFRP5; Upstream
cg02364408	Chr19:16,627,449	C19orf44; intron
cg02366772	Chr7:105,662,808	CDHR3; CDS
cg02370022	Chr11:68,866,696	RP11-554A11.7; Upstream
cg02373104	Chr7:147,601,380	CNTNAP2; intron
cg02375409	Chr12:4,488,748	FGF23; 3'UTR
cg02376827	Chr17:1,961,509	HIC1; CDS
cg02377704	Chr12:53,075,358	KRT1; Upstream
cg02385153	Chr5:404,765	AHRR; intron
cg02388253	Chr9:123,640,362	PHF19; Upstream
cg02402368	Chr8:6,420,677	ANGPT2; 3'UTR
cg02402946	Chr13:21,035,030	CRYL1; intron
cg02405476	Chr20:44,441,817	UBE2C; 5'UTR
cg02407266	Chr10:79,637,978	DLG5; intron
cg02423064	Chr17:32,483,959	ASIC2; 3'UTR
cg02431562	Chr2:96,809,921	DUSP2; CDS
cg02442900	Chr2:234,296,593	DGKD; intron
cg02451831	Chr7:26,578,049	KIAA0087; CDS
cg02462353	Chr19:55,549,750	CTC-550B14.6; intron
cg02462416	Chr11:2,036,524	H19; Upstream
cg02503850	Chr10:72,432,551	ADAMTS14; TSS
cg02507296	Chr10:104,211,279	C10orf95; TSS
cg02508743	Chr8:56,903,574	LYN; intron
cg02512902	Chr17:25,799,446	KSR1; intron
cg02532700	Chr22:37,257,403	CTA-833B7.2; intron
cg02538248	Chr16:75,045,594	ZNRF1; intron
cg02543363	ChrX:129,252,576	ELF4; Upstream
cg02544257	Chr16:70,510,614	FUK; intron
cg02556393	Chr3:168,866,704	MECOM; intron
cg02556928	Chr22:37,309,931	CSF2RB; intron
cg02560388	Chr2:11,969,909	LPIN1; Downstream
cg02578070	Chr6:119,669,256	MAN1A1; intron
cg02583484	Chr12:54,677,007	HNRNPA1; CDS
cg02610360	Chr11:120,197,472	TMEM136; intron
cg02611085	Chr7:128,550,361	KCP; intron
cg02621988	Chr17:2,498,630	PAFAH1B1; intron
cg02629070	Chr6:41,394,155	RP11-328M4.2; Downstream
cg02634816	Chr20:3,139,615	UBOX5; intron
cg02637282	Chr12:98,768,239	RNU4-41P; Downstream
cg02639359	Chr19:17,861,968	FCHO1; intron
cg02644867	Chr19:1,271,008	CIRBP; CDS
cg02646073	Chr5:139,619,535	CYSTM1; intron
cg02654940	Chr6:34,206,399	HMGA1; intron
cg02657160	Chr3:98,311,062	CPOX; intron
cg02660097	Chr11:68,866,712	RP11-554A11.7; Upstream
cg02671819	Chr17:62,778,321	PLEKHM1P; intron
cg02672759	Chr19:39,739,009	IFNL4; intron
cg02704502	Chr11:2,036,531	H19; Upstream
cg02714303	Chr13:76,334,727	LMO7; 5'UTR
cg02725398	Chr3:9,988,095	PRRT3; CDS
cg02732508	Chr16:89,628,804	RPL13; CDS
cg02736016	Chr12:1,017,095	WNK1; CDS
cg02740606	Chr11:67,206,369	CORO1B; 5'UTR
cg02782510	Chr3:160,820,035	B3GALNT1; intron
cg02787737	Chr11:133,928,345	JAM3; Upstream
cg02793162	Chr15:68,958,533	CORO2B; intron
cg02838589	Chr20:44,444,529	UBE2C; 3'UTR
cg02871659	Chr16:2,014,062	AC005363.9; TSS
cg02917867	Chr19:1,265,998	CIRBP; intron
cg02931644	Chr1:25,747,375	RHCE; exon
cg02935272	Chr18:3,067,336	MYOM1; CDS
cg02959759	Chr12:2,801,583	CACNA1C; 3'UTR
cg02964434	Chr15:31,617,488	KLF13; Upstream
cg02985540	Chr13:46,964,137	KIAA0226L; TSS
cg02991558	Chr11:114,128,468	NNMT; TSS
cg02994349	Chr1:66,999,704	SGIP1; intron
cg02998240	Chr1:16,508,619	ARHGEF19; Downstream
cg03014634	Chr16:85,205,029	CTC-786C10.1; CDS
cg03044513	Chr11:116,706,152	APOA1; Downstream
cg03051880	Chr6:119,662,023	MAN1A1; intron
cg03054026	Chr2:242,808,858	CXXC11; Upstream
cg03059073	Chr7:150,130,707	LINC00996; TSS
cg03061612	Chr20:30,495,960	TTLL9; intron
cg03082813	Chr3:47,554,176	ELP6; intron
cg03090969	Chr8:104,117,817	AP003550.1; Upstream
cg03109660	Chr4:37,684,504	RELL1; intron
cg03126058	Chr1:3,282,756	PRDM16; intron
cg03127898	Chr11:62,455,097	LRRN4CL; 5'UTR
cg03131366	Chr12:2,041,658	LINC00940; intron
cg03139840	Chr8:61,566,033	RP11-91I20.2; exon
cg03140135	Chr12:13,350,819	EMP1; intron
cg03140521	Chr1:68,299,339	GNG12-AS1; intron
cg03144619	Chr1:230,415,619	GALNT2; 3'UTR
cg03147185	Chr2:97,008,029	NCAPH; intron
cg03149958	Chr6:36,326,628	ETV7; intron
cg03183618	Chr2:134,964,227	MGAT5; intron
cg03188382	Chr2:233,245,837	ALPP; intron
cg03190891	Chr10:97,201,123	SORBS1; intron
cg03222009	Chr2:129,077,183	HS6ST1; Upstream
cg03224013	Chr14:106,382,677	IGHD2-2; TSS
cg03224812	Chr12:3,807,403	EFCAB4B; intron
cg03227037	Chr20:62,212,179	HELZ2; Upstream
cg03234777	Chr11:118,095,495	AMICA1; intron
cg03242028	Chr9:35,754,372	RGP1; 3'UTR
cg03271893	Chr10:102,760,921	LZTS2; 5'UTR
cg03274391	Chr3:22,413,231	ZNF385D; intron
cg03280235	Chr6:32,158,904	GPSM3; 5'UTR
cg03287929	Chr6:168,682,454	CTAGE13P; Downstream
cg03292675	Chr8:21,912,815	DMTN; intron
cg03316752	Chr15:40,069,496	FSIP1; intron
cg03329539	Chr2:233,283,328	AC068134.5; intron
cg03333699	Chr7:966,520	ADAP1; exon
cg03340878	Chr6:27,925,117	OR2B6; CDS
cg03341377	Chr3:39,309,354	CX3CR1; intron
cg03348792	Chr12:53,075,481	KRT1; Upstream
cg03358636	Chr3:197,473,957	KIAA0226; intron
cg03363904	Chr6:32,802,606	TAP2; intron
cg03373393	Chr17:39,890,192	HAP1; intron
cg03379100	Chr7:128,494,176	FLNC; CDS
cg03384915	Chr19:16,986,773	SIN3B; exon
cg03389164	Chr14:94,423,823	ASB2; intron
cg03399898	Chr1:148,603,690	RNVU1-15; Downstream
cg03440944	Chr7:45,023,280	SNHG15; exon
cg03446062	Chr6:14,477,304	RP3-448I9.1; Downstream
cg03450842	Chr10:80,834,946	ZMIZ1; intron
cg03451670	Chr2:236,579,420	AGAP1; CDS
cg03466562	Chr1:2,220,316	SKI; intron
cg03471436	Chr1:204,046,025	SOX13; intron
cg03473042	Chr9:137,000,013	LL09NC01-251B2.3; intron
cg03474926	Chr9:136,023,358	RALGDS; intron
cg03480935	Chr15:67,417,859	SMAD3; intron
cg03485667	Chr16:75,143,199	ZNRF1; 3'UTR
cg03489965	Chr15:65,368,981	RASL12; TSS
cg03502889	Chr11:34,255,732	ABTB2; intron
cg03507593	Chr12:124,939,431	NCOR2; intron
cg03509898	Chr14:104,190,701	ZFYVE21; intron
cg03519879	Chr14:74,227,450	ELMSAN1; intron
cg03519967	Chr1:26,010,345	MAN1C1; intron
cg03531211	Chr6:32,920,053	HLA-DMA; CDS
cg03536711	Chr1:221,509,066	RP11-421L10.1; intron
cg03539717	Chr19:13,065,037	GADD45GIP1; CDS
cg03540589	Chr3:39,192,315	CSRNP1; intron
cg03547355	Chr1:227,003,011	RPS27P5; Downstream
cg03554335	Chr17:62,075,102	RP11-214C8.2; exon
cg03583050	Chr19:3,358,133	NFIC; Upstream
cg03599224	Chr6:31,541,300	LTA; CDS
cg03604011	Chr5:400,200	AHRR; intron
cg03604424	Chr5:14,171,589	TRIO; intron
cg03604731	Chr2:96,824,750	AC012307.2; Upstream
cg03609435	Chr17:34,965,791	MRM1; Downstream
cg03611151	Chr1:24,229,532	CNR2; intron
cg03636183	Chr19:17,000,536	F2RL3; CDS
cg03641640	Chr13:114,776,415	RASA3; intron
cg03646329	Chr13:48,987,164	LPAR6; 3'UTR
cg03660377	Chr16:367,999	AXIN1; intron
cg03665259	Chr6:31,021,777	HCG22; intron
cg03681335	Chr2:108,903,964	SULT1C2; Upstream
cg03683250	Chr15:66,085,297	RAB11A; intron
cg03685475	Chr22:41,597,320	L3MBTL2; Upstream
cg03689048	Chr6:31,619,495	BAG6; 3'UTR
cg03696346	Chr10:44,101,788	ZNF485; Upstream
cg03707168	Chr19:49,379,126	PPP1R15A; 3'UTR
cg03710029	Chr17:79,265,552	SLC38A10; intron
cg03715305	Chr19:5,894,666	NDUFA11; 5'UTR
cg03721291	Chr17:73,649,100	RECQL5; intron
cg03745160	Chr19:17,393,901	ANKLE1; exon
cg03774988	Chr20:62,715,893	OPRL1; intron
cg03785076	Chr2:241,936,866	SNED1; Upstream
cg03785755	Chr6:26,196,793	HIST1H3D; Downstream
cg03789791	Chr16:29,166,048	RP11-426C22.5; intron
cg03792876	Chr16:73,194	WASIR2; exon
cg03803818	Chr12:110,637,365	IFT81; intron
cg03812323	Chr6:32,116,105	PRRT1; 5'UTR
cg03832440	Chr17:14,207,240	RP11-214O1.2; exon
cg03833097	Chr5:159,903,949	MIR146A; intron
cg03836615	Chr3:4,856,095	ITPR1; CDS
cg03849731	Chr3:129,326,669	PLXND1; Upstream
cg03864215	Chr11:17,408,388	KCNJ11; 5'UTR
cg03877174	Chr17:4,923,077	AC109333.10; intron
cg03884592	Chr1:42,384,425	HIVEP3; intron
cg03912703	Chr1:45,279,300	BTBD19; 3'UTR
cg03916421	Chr4:130,013,412	SCLT1; intron
cg03923640	Chr16:87,174,623	C16orf95; exon
cg03929796	Chr3:52,231,839	ALAS1; Upstream
cg03935116	Chr12:31,476,516	FAM60A; intron
cg03937290	Chr1:27,852,710	RP1-159A19.4; intron
cg03958308	Chr8:145,014,988	PLEC; intron
cg03963219	Chr2:84,709,098	SUCLG1; Upstream
cg03970900	Chr1:222,440,047	RP11-400N13.1; intron
cg03980408	Chr20:1,371,903	FKBP1A; intron
cg03986322	Chr1:9,789,650	CLSTN1; 5'UTR
cg03991871	Chr5:368,398	AHRR; intron
cg03999941	Chr5:957,462	RP11-661C8.2; Downstream
cg04011474	Chr2:28,904,406	RNA5SP89; Upstream
cg04011829	Chr20:61,275,032	SLCO4A1; intron
cg04017131	Chr8:6,419,569	MCPH1; intron
cg04018738	Chr6:31,760,615	VARS; 3'UTR
cg04019522	Chr2:127,852,449	BIN1; intron
cg04019636	Chr1:201,977,389	ELF3; 5'UTR
cg04027548	Chr12:21,926,398	KCNJ8; CDS
cg04030401	Chr16:67,196,698	FBXL8; 3'UTR
cg04040925	Chr17:78,011,082	CCDC40; intron
cg04042861	Chr2:231,989,775	HTR2B; 3'UTR
cg04044720	Chr3:22,413,631	ZNF385D; intron
cg04070976	Chr17:73,577,421	LLGL2; Downstream
cg04077141	Chr22:36,782,094	MYH9; intron
cg04079139	Chr1:26,735,196	LIN28A; Upstream
cg04085571	Chr11:1,872,752	LSP1; Upstream
cg04086928	Chr9:134,612,595	RAPGEF1; intron
cg04095045	Chr1:24,882,198	RP4-594I10.3; intron
cg04117801	Chr17:46,651,818	HOXB3; TSS
cg04119529	Chr16:2,094,666	NTHL1; 5'UTR
cg04134748	Chr1:3,052,174	PRDM16; intron
cg04136748	Chr5:133,515,213	CTD-2410N18.5; intron
cg04144533	Chr1:206,681,934	RASSF5; intron
cg04163119	Chr6:41,753,957	PRICKLE4; 3'UTR
cg04180046	Chr7:45,002,735	MYO1G; exon
cg04189320	Chr15:31,691,213	KLF13; intron
cg04189326	Chr14:103,481,222	CDC42BPB; intron
cg04208434	Chr3:129,513,426	TMCC1; intron
cg04209460	Chr17:4,711,017	PLD2; 5'UTR
cg04211179	Chr1:16,301,513	ZBTB17; intron
cg04221461	Chr1:243,876,975	AKT3; intron
cg04225775	Chr5:143,191,770	HMHB1; 5'UTR
cg04232972	Chr16:30,671,595	FBRS; 5'UTR
cg04239353	Chr16:89,737,084	SPATA33; 3'UTR
cg04261607	Chr11:65,150,870	SLC25A45; 3'UTR
cg04263702	Chr7:5,528,265	FBXL18; intron
cg04268813	Chr2:42,566,355	COX7A2L; intron
cg04276005	Chr1:180,895,867	KIAA1614; intron
cg04276669	Chr4:26,319,818	RBPJ; intron
cg04299274	Chr17:25,798,740	KSR1; intron
cg04304450	Chr22:43,525,430	BIK; 3'UTR
cg04315923	Chr16:29,634,190	CA5AP1; exon
cg04332373	Chr4:15,779,641	CD38; Upstream
cg04337534	Chr11:65,816,808	GAL3ST3; Upstream
cg04352288	Chr16:87,958,358	CA5A; intron
cg04359840	Chr16:17,563,299	XYLT1; intron
cg04361126	Chr2:190,446,743	SLC40A1; TSS
cg04362790	Chr14:100,223,762	EML1; intron
cg04383058	Chr11:67,273,458	PITPNM1; intron
cg04387347	Chr16:88,537,138	ZFPM1; intron
cg04396998	Chr19:49,376,673	PPP1R15A; CDS
cg04411044	Chr1:36,191,611	CLSPN; intron
cg04420138	Chr11:113,932,186	ZBTB16; 5'UTR
cg04424621	Chr6:27,101,940	HIST1H2AG; 3'UTR
cg04468081	Chr3:182,983,337	B3GNT5; exon
cg04469167	Chr9:27,529,906	MOB3B; Upstream
cg04472685	Chr6:31,545,424	TNF; 3'UTR
cg04481603	Chr10:104,182,881	FBXL15; 3'UTR
cg04491089	Chr16:84,151,299	RP11-505K9.1; Downstream
cg04506190	Chr3:129,323,940	PLXND1; intron
cg04517079	Chr6:41,546,112	FOXP4; intron
cg04521626	Chr17:4,714,151	PLD2; 3'UTR
cg04530628	Chr12:109,003,655	TMEM119; Upstream
cg04539476	Chr14:23,351,486	LRP10; Downstream
cg04543273	Chr5:176,758,364	LMAN2; Downstream
cg04545963	Chr14:35,872,392	NFKBIA; 5'UTR
cg04551776	Chr5:393,365	AHRR; intron
cg04583842	Chr16:88,103,068	BANP; intron
cg04636834	Chr16:685,531	C16orf13; CDS
cg04638655	Chr14:101,529,854	MIR541; Upstream
cg04641860	Chr10:43,891,498	HNRNPF; intron
cg04656070	Chr8:116,661,014	TRPS1; intron
cg04666465	Chr16:23,520,514	GGA2; intron
cg04673446	Chr22:39,879,950	MGAT3; intron
cg04685387	Chr10:34,925,591	PARD3; intron
cg04692023	Chr16:33,815,989	RP11-598D12.1; exon
cg04701181	Chr11:1,606,343	KRTAP5-1; CDS
cg04701628	Chr16:31,492,262	SLC5A2; Upstream
cg04704634	Chr5:131,396,203	IL3; TSS
cg04716447	Chr12:122,444,572	RP11-87C12.5; Downstream
cg04716530	Chr16:30,485,683	ITGAL; intron
cg04732968	Chr3:13,933,459	WNT7A; Upstream
cg04739880	Chr6:35,017,864	ANKS1A; intron
cg04740205	Chr11:82,871,064	PCF11; intron
cg04757411	Chr13:76,259,544	LMO7; intron
cg04761231	Chr9:127,623,522	RPL35; exon
cg04761746	Chr4:141,177,755	SCOC; Upstream
cg04770751	Chr19:7,701,613	CTD-3214H19.6; exon
cg04806562	Chr17:80,316,907	TEX19; Upstream
cg04811945	Chr4:15,779,660	CD38; Upstream
cg04813697	Chr10:22,919,976	PIP4K2A; intron
cg04816394	Chr5:80,529,018	CKMT2-AS1; intron
cg04858631	Chr10:74,035,521	DDIT4; 3'UTR
cg04881228	Chr2:64,557,276	AC114752.1; Downstream
cg04885881	Chr1:11,123,117	SRM; Upstream
cg04890576	Chr17:73,032,612	KCTD2; intron
cg04907244	Chr7:22,894,794	AC005682.5; intron
cg04907849	Chr6:30,459,316	HLA-E; CDS
cg04922188	Chr9:139,527,674	RP11-251M1.1; Downstream
cg04937184	Chr14:54,423,796	BMP4; intron
cg04939496	Chr10:75,669,598	PLAU; intron
cg04944536	Chr12:116,756,889	MED13L; Upstream
cg04956244	Chr17:38,511,591	RARA; CDS
cg04961225	Chr12:91,332,478	LINC00615; exon
cg04986931	Chr22:39,850,127	MGAT3; Upstream
cg04987734	Chr14:103,415,824	CDC42BPB; intron
cg05029558	Chr8:71,581,783	XKR9; intron
cg05047401	Chr1:156,131,212	SEMA4A; CDS
cg05051464	Chr1:19,811,321	CAPZB; intron
cg05055821	Chr7:2,758,923	AMZ1; intron
cg05058354	Chr7:1,513,499	INTS1; intron
cg05059607	Chr17:65,488,051	PITPNC1; intron
cg05093686	Chr13:36,050,787	MAB21L1; TSS
cg05099952	Chr16:30,367,497	RP11-347C12.10; intron
cg05122453	Chr9:130,532,830	SH2D3C; intron
cg05135521	Chr2:161,188,334	RBMS1; intron
cg05138138	Chr2:106,764,479	UXS1; intron
cg05156137	Chr21:35,898,926	RCAN1; 3'UTR
cg05183538	Chr16:88,536,901	ZFPM1; intron
cg05194346	Chr15:101,305,442	RP11-66B24.5; intron
cg05204104	Chr2:235,403,092	ARL4C; 5'UTR
cg05208178	Chr2:233,928,374	INPP5D; intron
cg05214460	Chr10:111,766,840	ADD3; intron
cg05221370	Chr7:110,738,835	IMMP2L; intron
cg05222924	Chr11:32,450,437	WT1; intron
cg05228408	Chr1:11,865,303	MTHFR; TSS
cg05232694	Chr20:48,809,490	CEBPB; Downstream
cg05252279	Chr10:81,588,125	RP11-182L21.6; Downstream
cg05256179	Chr6:31,658,175	ABHD16A; intron
cg05272827	Chr17:79,380,705	RP11-1055B8.7; CDS
cg05273302	Chr19:2,095,559	MOB3A; intron
cg05284742	Chr14:93,552,079	ITPK1; intron
cg05286653	Chr19:46,800,601	HIF3A; intron
cg05291773	Chr21:37,500,593	AP000688.14; Upstream
cg05299836	Chr16:31,119,018	BCKDK; intron
cg05302489	Chr6:31,760,425	VARS; intron
cg05302701	Chr18:77,196,319	NFATC1; intron
cg05316864	Chr4:140,527,630	SETD7; intron
cg05318142	Chr2:85,999,449	ATOH8; intron
cg05318210	Chr2:145,780,009	TEX41; intron
cg05329352	Chr10:112,838,934	ADRA2A; CDS
cg05339037	Chr19:13,951,119	MIR23A; Upstream
cg05341549	Chr1:9,774,693	PIK3CD; intron
cg05347334	Chr4:2,439,396	RP11-503N18.1; intron
cg05358758	Chr12:52,946,955	KRT71; Upstream
cg05379350	Chr17:27,917,108	RP11-68I3.2; intron
cg05389935	Chr1:26,610,708	UBXN11; CDS
cg05394800	Chr13:50,707,001	DLEU1; intron
cg05396397	Chr1:11,908,115	NPPA; 3'UTR
cg05429117	Chr10:83,630,370	NRG3; Upstream
cg05433557	Chr7:158,325,023	PTPRN2; intron
cg05438727	Chr11:2,800,046	KCNQ1; intron
cg05439368	Chr15:45,028,097	TRIM69; intron
cg05444514	Chr6:466,934	EXOC2; Downstream
cg05460226	Chr17:8,804,278	PIK3R5; intron
cg05485379	Chr3:197,121,361	AC128709.3; Downstream
cg05487507	Chr17:46,671,860	HOXB6; 5'UTR
cg05508862	Chr17:18,885,388	FAM83G; intron
cg05512483	Chr11:62,621,742	SNHG1; TSS
cg05513069	Chr18:43,608,308	RP11-8H2.1; exon
cg05526498	Chr17:49,012,892	RP11-700H6.1; exon
cg05534710	Chr5:3,595,679	IRX1; Upstream
cg05542681	Chr16:744,279	FBXL16; CDS
cg05570258	Chr7:105,662,883	CDHR3; CDS
cg05575505	Chr15:101,262,161	RP11-66B24.5; intron
cg05575921	Chr5:373,377	AHRR; intron
cg05578802	Chr18:74,531,611	RP11-162A12.2; intron
cg05593667	Chr6:35,490,743	TULP1; Upstream
cg05599106	Chr19:12,251,510	ZNF625; intron
cg05603985	Chr1:2,161,048	SKI; CDS
cg05616472	Chr9:140,514,392	EHMT1; intron
cg05642264	Chr7:4,169,265	SDK1; intron
cg05656900	Chr2:26,235,096	AC013449.1; Downstream
cg05660670	Chr12:20,521,586	RP11-284H19.1; intron
cg05661533	Chr5:1,494,994	LPCAT1; TSS
cg05668853	Chr17:27,044,120	RAB34; intron
cg05673756	Chr13:102,068,649	NALCN; 3'UTR
cg05673882	Chr5:74,862,701	POLK; intron
cg05677062	Chr12:123,874,706	SETD8; intron
cg05720226	Chr7:116,786,596	ST7; intron
cg05784862	Chr17:25,798,969	KSR1; intron
cg05789250	Chr6:31,804,305	C6orf48; intron
cg05802386	Chr1:43,422,919	SLC2A1; intron
cg05824218	Chr17:38,499,095	RARA; CDS
cg05830220	Chr16:87,757,032	KLHDC4; intron
cg05875421	Chr14:91,709,950	CTD-2547L24.3; intron
cg05877788	Chr17:27,899,825	TP53I13; CDS
cg05886626	Chr15:39,873,552	THBS1; intron
cg05897210	Chr4:36,282,290	DTHD1; Upstream
cg05897963	Chr19:30,157,917	PLEKHF1; 5'UTR
cg05898092	Chr17:80,022,615	DUS1L; intron
cg05906166	Chr19:16,437,008	KLF2; intron
cg05914034	Chr7:5,528,178	FBXL18; intron
cg05946118	Chr16:8,985,589	USP7; Downstream
cg05951221	Chr2:233,284,401	AC068134.5; exon
cg05953373	Chr16:89,023,632	CBFA2T3; intron
cg05957567	Chr12:122,467,227	BCL7A; intron
cg05969150	Chr16:72,882,446	ZFHX3; intron
cg05971148	Chr7:5,568,362	ACTB; exon
cg05986195	Chr18:43,608,508	RP11-8H2.1; exon
cg05987787	Chr6:158,448,459	SYNJ2; intron
cg06001419	Chr7:4,717,676	FOXK1; intron
cg06060868	Chr5:231,933	SDHA; intron
cg06065019	Chr2:177,356,227	AC017048.1; Downstream
cg06085743	Chr1:1,245,013	PUSL1; 5'UTR
cg06096184	Chr3:66,549,683	LRIG1; intron
cg06096336	Chr2:231,989,799	HTR2B; TSS
cg06096805	Chr9:130,743,894	FAM102A; Upstream
cg06106428	Chr11:110,584,326	ARHGAP20; Upstream
cg06121808	Chr2:113,404,677	SLC20A1; CDS
cg06126421	Chr6:30,720,031	RN7SL353P; Downstream
cg06130714	Chr17:10,024,248	GAS7; intron
cg06142740	Chr2:28,973,576	PPP1CB; Upstream
cg06151964	Chr19:35,531,416	HPN; 5'UTR
cg06153467	Chr16:29,647,471	CA5AP1; intron
cg06177555	Chr16:29,678,575	SPN; 3'UTR
cg06189394	Chr3:66,534,049	LRIG1; intron
cg06193043	Chr1:11,908,198	NPPA; 3'UTR
cg06194738	Chr6:32,159,606	GPSM3; 5'UTR
cg06197616	Chr2:128,348,850	MYO7B; intron
cg06197751	Chr3:153,912,865	ARHGEF26; intron
cg06214925	Chr4:109,092,627	LEF1-AS1; intron
cg06226150	Chr20:62,369,955	RP4-583P15.15; 3'UTR
cg06235438	Chr16:30,485,965	ITGAL; intron
cg06245229	Chr8:21,999,654	REEP4; Upstream
cg06260709	Chr20:48,626,572	SNAI1; Downstream
cg06264663	Chr13:21,563,414	LATS2; CDS
cg06271237	Chr6:144,263,368	PLAGL1; CDS
cg06283478	Chr4:7,649,557	SORCS2; intron
cg06293169	Chr16:2,803,790	SRRM2; intron
cg06296597	Chr10:858,851	LARP4B; 5'UTR
cg06314111	Chr12:58,119,914	AGAP2; 5'UTR
cg06321596	Chr16:17,562,959	XYLT1; intron
cg06338710	Chr1:92,946,138	GFI1; CDS
cg06360776	Chr16:30,545,506	ZNF747; CDS
cg06361405	Chr10:104,434,009	ARL3; 5'UTR
cg06361984	Chr16:15,787,891	NDE1; intron
cg06367459	Chr19:55,898,324	RPL28; 3'UTR
cg06382664	Chr11:73,098,828	RELT; intron
cg06397161	Chr22:39,760,058	SYNGR1; intron
cg06405563	Chr17:73,577,743	MYO15B; Upstream
cg06418475	Chr19:17,008,850	CPAMD8; exon
cg06433467	Chr5:67,730,022	CTC-537E7.3; intron
cg06434490	Chr6:31,494,260	RPL15P4; Upstream
cg06435765	Chr18:596,664	CLUL1; Upstream
cg06439889	Chr6:72,077,350	RP3-331H24.5; intron
cg06439941	Chr7:93,550,707	GNG11; Upstream
cg06457408	Chr17:79,827,833	ARHGDIA; TSS
cg06459104	Chr18:5,456,879	EPB41L3; intron
cg06477444	Chr19:50,411,472	NUP62; 5'UTR
cg06478823	Chr16:20,774,824	ACSM3; intron
cg06483559	Chr11:123,624,913	OR6X1; CDS
cg06512918	Chr1:228,350,150	IBA57-AS1; Downstream
cg06513247	Chr17:75,446,612	43352; TSS
cg06518831	Chr6:31,632,492	GPANK1; intron
cg06521359	Chr1:203,767,523	ZBED6; CDS
cg06522681	Chr19:15,121,547	CCDC105; TSS
cg06537333	Chr16:85,643,862	GSE1; Upstream
cg06551997	Chr17:33,815,450	SLFN12L; intron
cg06575692	Chr16:68,112,919	DUS2; 3'UTR
cg06577850	Chr7:84,002,307	SEMA3A; intron
cg06580770	Chr6:32,054,741	TNXB; intron
cg06585203	Chr6:159,238,499	EZR; intron
cg06595162	Chr21:40,140,991	LINC00114; Upstream
cg06599169	Chr19:17,973,262	RPL18A; exon
cg06599908	Chr19:54,931,583	TTYH1; intron
cg06604199	Chr20:31,331,924	COMMD7; Upstream
cg06610125	Chr11:133,823,699	IGSF9B; intron
cg06635952	Chr2:70,025,868	ANXA4; intron
cg06638433	Chr17:47,075,174	IGF2BP1; CDS
cg06639488	Chr1:155,103,221	EFNA1; intron
cg06644428	Chr2:233,284,063	AC068134.5; exon
cg06648759	Chr13:40,892,702	RP11-172E9.2; Downstream
cg06649191	Chr17:42,908,162	GJC1; TSS
cg06663317	Chr16:56,641,100	MT2A; Upstream
cg06664254	Chr16:75,628,225	RP11-77K12.8; intron
cg06670463	Chr4:103,749,965	UBE2D3; intron
cg06672250	Chr8:21,914,544	DMTN; 5'UTR
cg06672753	Chr19:35,531,989	HPN; intron
cg06688763	Chr7:92,238,206	CDK6; 5'UTR
cg06697407	Chr12:3,305,345	TSPAN9; intron
cg06700877	Chr10:104,169,561	PSD; intron
cg06716508	Chr7:99,816,472	STAG3; 3'UTR
cg06738169	Chr19:30,101,955	POP4; exon
cg06753787	Chr2:220,074,207	ZFAND2B; 3'UTR
cg06759309	Chr6:139,699,256	CITED2; Upstream
cg06759971	Chr16:85,116,423	KIAA0513; intron
cg06762457	Chr6:149,806,634	ZC3H12D; Upstream
cg06769994	Chr17:48,288,489	RP11-893F2.5; intron
cg06791426	Chr12:133,135,360	FBRSL1; intron
cg06795233	Chr2:219,737,343	WNT6; intron
cg06800849	Chr16:89,180,538	CTD-2555A7.3; exon
cg06803614	Chr1:40,133,580	NT5C1A; intron
cg06814287	Chr6:32,120,583	PRRT1; exon
cg06817455	Chr1:212,626,473	NENF; Downstream
cg06819357	Chr14:102,928,436	TECPR2; intron
cg06827976	Chr1:27,950,588	FGR; intron
cg06853416	Chr1:2,778,792	RP11-740P5.3; Upstream
cg06857018	Chr7:1,908,313	MAD1L1; intron
cg06861736	Chr22:20,918,808	MED15; 5'UTR
cg06866033	Chr5:141,391,950	GNPDA1; 3'UTR
cg06866616	Chr1:2,455,215	PANK4; intron
cg06868100	Chr7:29,606,300	PRR15; 3'UTR
cg06880612	Chr2:102,759,575	IL1R1; intron
cg06885459	Chr13:113,689,727	MCF2L; intron
cg06896207	Chr19:2,095,315	MOB3A; 3'UTR
cg06901890	Chr9:132,803,459	FNBP1; intron
cg06909288	Chr17:29,302,617	DPRXP4; exon
cg06930757	Chr19:51,216,388	SHANK1; intron
cg06934523	Chr14:70,077,881	KIAA0247; Upstream
cg06935361	Chr13:32,964,405	BRCA2; intron
cg06951627	Chr6:26,196,531	HIST1H3D; Downstream
cg06968912	Chr17:40,573,642	PTRF; intron
cg06972908	Chr16:30,488,320	ITGAL; intron
cg07019857	Chr5:106,822,800	EFNA5; intron
cg07027613	Chr12:7,260,559	C1RL; intron
cg07029024	Chr11:65,249,341	AP000769.1; Downstream
cg07040244	Chr1:231,555,473	EGLN1; intron
cg07042014	Chr14:24,783,571	LTB4R; 5'UTR
cg07042170	Chr8:8,831,421	RP11-62H7.2; intron
cg07044859	Chr10:101,282,834	RP11-129J12.2; Downstream
cg07057831	Chr12:131,322,993	STX2; intron
cg07058086	Chr8:29,120,137	KIF13B; intron
cg07063068	Chr14:91,711,032	GPR68; intron
cg07069636	Chr16:30,671,748	FBRS; 5'UTR
cg07090714	Chr6:6,857,061	RP3-429O6.1; Downstream
cg07094298	Chr4:2,748,025	TNIP2; intron
cg07104557	Chr7:1,036,652	C7orf50; 5'UTR
cg07112604	Chr14:91,836,305	CCDC88C; intron
cg07121312	Chr17:77,970,192	TBC1D16; intron
cg07123182	Chr11:2,722,390	KCNQ1; intron
cg07151117	Chr8:29,204,905	DUSP4; intron
cg07167594	Chr22:19,010,419	DGCR5; intron
cg07177756	Chr1:173,836,306	GAS5; exon
cg07178945	Chr12:4,488,751	FGF23; 3'UTR
cg07180646	Chr1:15,481,492	TMEM51; intron
cg07201319	Chr6:139,909,592	ATP5F1P6; Downstream
cg07202214	Chr11:76,381,032	LRRC32; TSS
cg07207043	Chr6:7,051,448	snoU13; Upstream
cg07219844	Chr10:135,123,763	ZNF511; CDS
cg07229212	Chr8:11,056,677	XKR6; intron
cg07250758	Chr11:61,049,202	VWCE; intron
cg07251887	Chr17:73,641,760	RECQL5; intron
cg07257768	Chr6:30,684,735	MDC1; 3'UTR
cg07265588	Chr4:6,574,431	MAN2B2; Upstream
cg07277038	Chr3:196,373,494	NRROS; intron
cg07278634	Chr5:1,962,505	RP11-259O2.2; Downstream
cg07286341	Chr5:176,923,756	PDLIM7; 3'UTR
cg07308381	Chr17:6,917,369	RNASEK; intron
cg07312601	Chr1:19,583,838	MRTO4; intron
cg07339236	Chr20:50,312,441	ATP9A; intron
cg07352544	Chr1:26,126,232	SEPN1; Upstream
cg07362537	Chr6:33,240,771	RPS18; intron
cg07363676	Chr2:108,208,719	AC096669.3; Downstream
cg07380959	Chr7:93,520,322	AC002076.10; exon
cg07381806	Chr19:2,094,326	MOB3A; intron
cg07383757	Chr11:3,647,653	TRPC2; exon
cg07413467	Chr7:92,238,037	CDK6; 5'UTR
cg07421287	Chr1:111,218,286	KCNA3; Upstream
cg07430820	Chr17:7,792,190	CHD3; 5'UTR
cg07441944	Chr11:44,623,410	CD82; intron
cg07450086	Chr3:150,320,716	SELT; 5'UTR
cg07456681	Chr16:15,146,827	NTAN1; intron
cg07465627	Chr17:53,167,406	STXBP4; intron
cg07469402	Chr12:45,444,766	DBX2; 3'UTR
cg07471614	Chr8:125,855,151	RP11-1082L8.3; intron
cg07485754	Chr7:116,511,338	CAPZA2; intron
cg07502868	Chr16:979,849	LA16c-366D3.1; intron
cg07504763	Chr1:198,575,076	RP11-553K8.2; Upstream
cg07506795	Chr16:71,523,511	ZNF19; intron
cg07516196	Chr6:30,043,953	RNF39; Upstream
cg07520810	Chr10:63,809,148	ARID5B; 5'UTR
cg07525202	Chr17:30,591,849	RHBDL3; Upstream
cg07525886	Chr17:8,227,926	ARHGEF15; Downstream
cg07533239	Chr12:6,422,082	PLEKHG6; 5'UTR
cg07556018	Chr11:2,677,292	KCNQ1OT1; exon
cg07572052	Chr1:149,821,119	RP11-196G18.22; Upstream
cg07572233	Chr1:234,689,516	RP5-855F14.2; Upstream
cg07573872	Chr19:1,126,293	SBNO2; intron
cg07602659	Chr17:80,844,195	TBCD; intron
cg07607355	Chr20:30,196,399	MIR3193; Downstream
cg07622766	Chr3:46,547,760	RTP3; Downstream
cg07626482	Chr19:47,289,502	SLC1A5; intron
cg07632771	Chr7:148,611,822	RN7SL569P; Downstream
cg07651540	Chr18:24,284,597	AQP4-AS1; intron
cg07654588	Chr3:17,782,162	TBC1D5; 3'UTR
cg07660627	Chr17:35,481,969	ACACA; intron
cg07671752	Chr5:176,734,857	MXD3; CDS
cg07683388	Chr2:198,029,331	ANKRD44; intron
cg07702888	Chr1:156,338,744	RHBG; Upstream
cg07705835	Chr3:9,959,127	IL17RC; CDS
cg07712198	Chr5:9,015,533	CTD-2215L10.1; intron
cg07715777	Chr6:33,128,962	COL11A2; Downstream
cg07723659	Chr19:46,318,869	SYMPK; 5'UTR
cg07742396	Chr1:27,853,059	RP1-159A19.4; intron
cg07743805	Chr10:116,528,532	RP11-106M7.1; intron
cg07751331	Chr2:26,205,864	KIF3C; Upstream
cg07753510	Chr3:171,111,194	TNIK; intron
cg07757252	Chr3:52,274,512	RP5-1157M23.2; exon
cg07764473	ChrX:40,037,509	BCOR; Upstream
cg07770777	Chr13:113,528,374	ATP11A; intron
cg07807026	Chr12:2,041,580	LINC00940; intron
cg07819944	Chr10:124,897,152	HMX3; CDS
cg07826859	Chr7:45,020,037	MYO1G; Upstream
cg07827420	Chr17:75,371,763	RP11-936I5.1; exon
cg07839313	Chr19:17,514,551	BST2; CDS
cg07842521	Chr16:85,157,761	FAM92B; Upstream
cg07873128	Chr11:3,121,351	OSBPL5; 5'UTR
cg07886712	Chr22:29,665,412	EWSR1; exon
cg07902156	Chr5:1,495,283	LPCAT1; intron
cg07924081	Chr19:45,898,891	PPP1R13L; CDS
cg07929642	Chr16:89,390,636	AC137932.6; exon
cg07932199	Chr12:112,007,985	ATXN2; intron
cg07941108	Chr14:90,741,765	NRDE2; Downstream
cg07945582	Chr7:26,206,578	NFE2L3; intron
cg07954423	Chr9:130,741,880	FAM102A; intron
cg07967717	Chr1:24,229,681	CNR2; intron
cg07969918	Chr22:31,682,860	PIK3IP1; intron
cg07986378	Chr12:11,898,235	ETV6; intron
cg07987890	Chr15:69,366,273	LINC00277; intron
cg07990556	Chr4:159,792,175	FNIP2; intron
cg07992484	Chr2:106,724,112	UXS1; intron
cg07996785	Chr1:65,775,076	DNAJC6; intron
cg08006956	Chr19:18,418,007	LSM4; 5'UTR
cg08013810	Chr20:34,389,238	PHF20; intron
cg08022502	Chr15:91,479,022	UNC45A; intron
cg08035323	Chr2:9,843,476	RP11-521D12.2; intron
cg08038054	Chr7:93,550,732	GNG11; Upstream
cg08039560	Chr21:45,575,783	AP001055.6; Downstream
cg08048687	Chr2:111,996,750	MIR4435-1HG; intron
cg08049592	Chr2:241,623,435	AC011298.1; Downstream
cg08058672	Chr3:51,423,211	MANF; exon
cg08097581	Chr19:15,528,540	AKAP8L; intron
cg08097614	Chr19:46,388,738	IRF2BP1; CDS
cg08101174	Chr10:104,196,492	MIR146B; Downstream
cg08118908	Chr16:15,787,919	NDE1; intron
cg08120831	Chr12:122,669,185	LRRC43; 5'UTR
cg08122899	Chr3:49,499,525	RNA5SP130; Downstream
cg08130572	Chr6:112,081,101	FYN; TSS
cg08149865	Chr8:21,914,551	DMTN; 5'UTR
cg08160085	Chr12:2,045,681	LINC00940; exon
cg08164233	Chr13:37,394,540	RFXAP; intron
cg08170227	Chr14:69,422,468	ACTN1; intron
cg08173263	Chr19:14,276,862	CTB-55O6.12; intron
cg08176694	Chr12:123,519,108	PITPNM2; 3'UTR
cg08202836	Chr3:196,373,702	NRROS; intron
cg08233235	Chr19:55,898,678	RPL28; 3'UTR
cg08239426	Chr1:244,965,953	COX20; Upstream
cg08243524	Chr19:6,482,010	DENND1C; intron
cg08256536	Chr8:124,215,128	FAM83A; intron
cg08257009	Chr14:94,812,769	SERPINA2P; Downstream
cg08260891	Chr20:44,518,801	CTSA; 5'UTR
cg08266095	Chr5:123,149,715	KRT18P16; Downstream
cg08267489	Chr6:166,400,655	LINC00473; intron
cg08305378	Chr8:118,953,327	EXT1; intron
cg08305533	Chr22:32,007,175	SFI1; 3'UTR
cg08310363	Chr19:13,984,687	NANOS3; intron
cg08331398	Chr6:32,808,869	PSMB8; intron
cg08361238	Chr1:117,452,303	RP4-753F5.1; Upstream
cg08365738	Chr3:112,324,300	CCDC80; CDS
cg08384239	Chr2:160,041,919	TANC1; intron
cg08397758	Chr10:100,174,852	PYROXD2; 3'UTR
cg08409562	Chr6:31,737,836	VWA7; CDS
cg08458637	Chr1:231,747,857	TSNAX-DISC1; intron
cg08472795	Chr2:129,067,252	HS6ST1; intron
cg08479476	Chr2:70,313,114	PCBP1-AS1; exon
cg08525314	Chr19:1,854,818	KLF16; intron
cg08534147	Chr3:48,471,770	PLXNB1; Upstream
cg08540958	Chr17:32,582,197	AC005549.3; intron
cg08548559	Chr22:31,686,048	PIK3IP1; exon
cg08551027	Chr12:21,589,205	PYROXD1; Upstream
cg08559712	Chr20:16,030,625	MACROD2; 3'UTR
cg08587504	Chr20:34,639,685	LINC00657; Upstream
cg08604596	Chr16:28,565,927	CCDC101; intron
cg08606254	Chr5:323,920	AHRR; intron
cg08639339	Chr1:205,648,287	SLC45A3; intron
cg08640824	Chr1:2,162,457	SKI; intron
cg08651538	Chr5:111,069,937	STARD4-AS1; exon
cg08666707	Chr6:41,456,440	RP11-328M4.2; Downstream
cg08681689	Chr3:184,034,131	EIF4G1; intron
cg08689929	Chr19:41,310,516	EGLN2; exon
cg08709672	Chr1:206,224,285	AVPR1B; 5'UTR
cg08712631	Chr7:1,960,675	MAD1L1; intron
cg08722675	Chr4:8,412,548	ACOX3; intron
cg08732950	Chr16:89,023,388	CBFA2T3; intron
cg08754067	Chr5:40,833,187	RPL37; intron
cg08763102	Chr4:3,079,750	HTT; intron
cg08766770	Chr16:28,123,010	XPO6; intron
cg08772028	Chr11:118,085,735	AMICA1; intron
cg08787968	Chr11:32,451,728	WT1; intron
cg08806699	Chr1:10,057,921	RBP7; intron
cg08810238	Chr17:27,225,045	DHRS13; 5'UTR
cg08817867	Chr17:19,656,553	AC005722.4; Upstream
cg08825291	Chr16:16,327,192	NOMO3; intron
cg08832695	Chr17:46,676,374	HOXB-AS3; intron
cg08834436	Chr22:27,831,817	RP11-46E17.6; Downstream
cg08857201	Chr15:56,536,864	TEX9; intron
cg08858540	Chr5:346,189	PDCD6; intron
cg08866634	Chr5:175,962,337	RNF44; intron
cg08867399	Chr2:129,077,512	HS6ST1; Upstream
cg08881175	Chr10:130,832,392	RP11-442O18.1; Upstream
cg08884752	Chr1:2,161,952	SKI; intron
cg08899667	Chr6:31,761,006	VARS; intron
cg08900404	Chr7:29,605,759	PRR15; 5'UTR
cg08928675	Chr7:5,527,995	FBXL18; intron
cg08940075	Chr1:95,388,631	CNN3; intron
cg08955792	Chr8:105,338,352	DPYS; Downstream
cg08972170	Chr7:30,185,727	MTURN; intron
cg09006159	Chr2:98,329,810	ZAP70; Upstream
cg09006487	Chr3:72,424,933	RYBP; 5'UTR
cg09010156	Chr16:29,836,162	MVP; intron
cg09012001	Chr1:19,250,230	IFFO2; intron
cg09022230	Chr7:5,457,176	TNRC18; intron
cg09039672	Chr12:52,367,988	ACVR1B; intron
cg09056317	Chr19:36,607,007	TBCB; CDS
cg09069072	Chr1:15,482,704	TMEM51; intron
cg09084200	Chr11:134,095,814	VPS26B; intron
cg09084391	Chr5:346,246	AHRR; intron
cg09099830	Chr16:30,485,436	ITGAL; 5'UTR
cg09107344	Chr12:53,612,733	RARG; intron
cg09109383	Chr16:16,083,115	ABCC1; intron
cg09121543	Chr17:61,774,793	LIMD2; 5'UTR
cg09122035	Chr11:319,666	IFITM3; 5'UTR
cg09160123	Chr1:41,981,734	HIVEP3; intron
cg09166091	Chr2:216,484,006	AC012668.2; intron
cg09171692	Chr1:151,798,775	RORC; intron
cg09172850	Chr1:191,933,197	RP11-541F9.2; intron
cg09182189	Chr1:1,709,154	NADK; intron
cg09197783	Chr11:57,176,719	SLC43A3; 5'UTR
cg09202659	Chr6:15,380,564	JARID2; intron
cg09206294	Chr15:42,072,638	MAPKBP1; intron
cg09208942	Chr14:52,794,598	PTGER2; 3'UTR
cg09219877	Chr16:2,287,245	DNASE1L2; CDS
cg09222732	Chr6:466,892	EXOC2; Downstream
cg09243021	Chr7:142,984,970	TMEM139; 3'UTR
cg09247392	Chr14:94,424,155	ASB2; intron
cg09256832	Chr1:9,382,829	SPSB1; intron
cg09265392	Chr16:49,910,167	ZNF423; Upstream
cg09287933	Chr6:33,384,424	CUTA; 5'UTR
cg09307264	Chr17:4,902,232	KIF1C; intron
cg09322513	Chr16:65,555,632	LINC00922; intron
cg09325711	Chr7:39,662,763	RALA; Upstream
cg09338136	Chr5:344,056	AHRR; 5'UTR
cg09350536	Chr14:23,236,724	OXA1L; exon
cg09445967	Chr11:60,634,801	ZP1; Upstream
cg09447622	Chr6:35,108,556	TCP11; 3'UTR
cg09448652	Chr11:62,621,318	SNHG1; exon
cg09453076	Chr2:235,406,274	ARL4C; Upstream
cg09462576	Chr1:228,297,872	MRPL55; Upstream
cg09465703	Chr16:733,793	JMJD8; exon
cg09469355	Chr1:2,161,837	SKI; intron
cg09479241	Chr17:27,052,675	TLCD1; intron
cg09489567	Chr2:43,364,004	THADA; Downstream
cg09540102	Chr16:1,822,123	MRPS34; 5'UTR
cg09554443	Chr1:167,487,761	CD247; TSS
cg09557991	Chr1:12,227,878	TNFRSF1B; intron
cg09560590	Chr5:143,191,662	CTB-57H20.1; intron
cg09570614	Chr2:112,124,331	MIR4435-1HG; intron
cg09570958	Chr17:14,206,725	HS3ST3B1; intron
cg09578155	Chr11:68,141,421	LRP5; intron
cg09588020	Chr1:27,755,802	WASF2; intron
cg09607043	Chr17:17,295,348	RPL13P12; Upstream
cg09611599	Chr11:20,382,448	HTATIP2; Upstream
cg09635954	Chr7:29,605,575	PRR15; intron
cg09636313	Chr16:89,070,024	CTD-2555A7.1; Downstream
cg09639152	Chr3:45,078,026	CLEC3B; Downstream
cg09651136	Chr15:72,525,011	PKM; Upstream
cg09658497	Chr7:2,847,516	GNA12; intron
cg09662411	Chr1:92,946,131	GFI1; CDS
cg09676669	Chr7:30,951,223	AQP1; intron
cg09700701	Chr11:65,816,818	GAL3ST3; Upstream
cg09701700	Chr10:104,194,794	MIR146B; Upstream
cg09717146	Chr12:131,715,772	RP11-638F5.1; Downstream
cg09718582	Chr2:240,751,195	AC093802.1; Downstream
cg09726654	Chr2:158,114,267	GALNT5; 5'UTR
cg09735822	Chr12:133,015,010	RP11-503G7.1; Upstream
cg09749364	Chr15:40,384,730	BMF; intron
cg09762021	Chr1:153,762,175	Y_RNA; Upstream
cg09762515	Chr7:101,556,539	CUX1; exon
cg09825327	Chr1:211,503,218	TRAF5; intron
cg09837977	Chr7:110,731,152	LRRN3; 5'UTR
cg09848445	Chr10:43,601,813	RET; CDS
cg09861057	Chr1:154,492,898	TDRD10; intron
cg09869729	Chr5:176,326,527	HK3; Upstream
cg09872491	Chr1:11,959,140	RNU5E-1; Upstream
cg09874754	Chr1:36,574,580	COL8A2; intron
cg09912793	Chr12:9,066,333	PHC1; Upstream
cg09935388	Chr1:92,947,587	GFI1; intron
cg09938479	Chr1:178,455,863	RP4-593C16.3; Downstream
cg09940677	Chr14:103,415,409	CDC42BPB; intron
cg09974965	Chr14:106,361,639	AL122127.25; intron
cg09975715	Chr17:8,379,049	MYH10; 5'UTR
cg09977376	Chr1:53,951,347	DMRTB1; Downstream
cg10001715	Chr16:78,345,420	WWOX; intron
cg10010533	Chr11:82,445,169	FAM181B; Upstream
cg10012512	Chr7:157,224,040	DNAJB6; Downstream
cg10012530	Chr2:129,073,657	HS6ST1; intron
cg10025514	Chr6:156,429,168	MIR1202; Downstream
cg10062919	Chr17:38,503,801	RARA; intron
cg10101600	Chr2:43,478,694	THADA; intron
cg10130088	Chr11:122,138,569	RP11-820L6.1; intron
cg10151367	Chr11:2,847,593	KCNQ1; intron
cg10155725	Chr11:86,380,813	ME3; intron
cg10180092	Chr3:171,002,314	TNIK; intron
cg10181414	Chr19:2,546,597	GNG7; intron
cg10190813	Chr7:48,018,481	HUS1; TSS
cg10202727	Chr8:128,810,659	PVT1; intron
cg10211873	Chr16:85,116,512	KIAA0513; intron
cg10241823	Chr17:841,204	NXN; intron
cg10255761	Chr3:49,209,980	KLHDC8B; intron
cg10267724	Chr20:24,615,666	SYNDIG1; intron
cg10304534	Chr13:95,844,360	ABCC4; intron
cg10310310	Chr7:157,367,101	MIR153-2; TSS
cg10317175	Chr10:25,247,806	RP11-165A20.3; Downstream
cg10334928	Chr14:81,864,958	STON2; intron
cg10345404	Chr8:27,187,122	PTK2B; intron
cg10359157	Chr13:51,417,971	DLEU7; 3'UTR
cg10361922	Chr17:40,925,741	VPS25; 5'UTR
cg10376827	Chr10:88,730,323	ADIRF; 3'UTR
cg10381071	Chr15:70,390,986	TLE3; Upstream
cg10395806	Chr11:70,280,552	CTTN; intron
cg10399789	Chr1:92,945,667	GFI1; intron
cg10403394	Chr15:63,349,143	TPM1; 5'UTR
cg10420527	Chr11:68,138,504	LRP5; intron
cg10424892	Chr12:9,602,196	DDX12P; Upstream
cg10428536	Chr7:134,870,725	WDR91; 5'UTR
cg10428938	Chr7:98,990,836	PDAP1; intron
cg10453071	Chr16:57,513,365	DOK4; CDS
cg10479082	Chr7:28,996,590	TRIL; exon
cg10493185	Chr17:38,261,939	NR1D1; Upstream
cg10493186	Chr1:3,134,707	PRDM16; intron
cg10508317	Chr17:76,355,097	SOCS3; CDS
cg10510742	Chr16:30,620,868	ZNF689; CDS
cg10520740	Chr12:1,952,797	CACNA2D4; intron
cg10530793	Chr14:69,821,000	GALNT16; 3'UTR
cg10547387	Chr15:55,987,219	PRTG; intron
cg10549018	Chr10:98,176,691	TLL2; intron
cg10573751	Chr7:27,144,390	HOXA3; Downstream
cg10580293	Chr7:29,605,896	PRR15; 5'UTR
cg10581837	Chr13:76,334,706	LMO7; 5'UTR
cg10583893	Chr19:53,039,694	ZNF808; intron
cg10585661	Chr3:184,056,569	FAM131A; TSS
cg10590964	Chr2:202,929,108	AC079354.1; Upstream
cg10591948	Chr17:42,421,374	GRN; Upstream
cg10611580	Chr17:75,319,941	43352; intron
cg10619342	Chr15:65,369,004	RASL12; TSS
cg10629249	Chr5:68,789,821	OCLN; intron
cg10666909	Chr6:32,820,248	TAP1; 3'UTR
cg10672416	Chr12:123,718,705	MPHOSPH9; intron
cg10676309	Chr5:137,685,564	FAM53C; Downstream
cg10678215	Chr5:143,191,516	CTB-57H20.1; intron
cg10691866	Chr7:65,817,281	TPST1; intron
cg10696445	Chr11:1,314,810	TOLLIP; intron
cg10700718	Chr8:1,992,718	MYOM2; Upstream
cg10717312	Chr2:241,976,243	SNED1; CDS
cg10750182	Chr10:73,497,465	C10orf105; 3'UTR
cg10750959	Chr6:36,107,301	MAPK13; 3'UTR
cg10768063	Chr15:29,213,735	APBA2; intron
cg10780313	Chr6:33,501,378	RN7SL26P; Upstream
cg10785537	Chr2:74,603,225	DCTN1; intron
cg10788371	Chr11:76,381,039	LRRC32; TSS
cg10807309	Chr6:31,761,013	VARS; intron
cg10814005	Chr14:91,711,040	CTD-2547L24.3; intron
cg10827488	Chr11:113,953,837	ZBTB16; intron
cg10828401	Chr19:799,189	PTBP1; intron
cg10835286	Chr2:66,657,864	MEIS1-AS3; intron
cg10841124	Chr5:433,225	AHRR; intron
cg10843276	Chr4:726,648	PCGF3; intron
cg10843343	Chr12:53,297,978	KRT8; intron
cg10850792	Chr15:89,530,997	RP11-320A16.1; Downstream
cg10855746	Chr14:61,938,003	PRKCH; intron
cg10858677	Chr15:49,356,614	SECISBP2L; Upstream
cg10858945	Chr10:116,528,269	RP11-106M7.1; intron
cg10874644	Chr5:83,898,707	CTD-2269F5.1; Downstream
cg10881616	Chr17:27,073,565	TRAF4; intron
cg10894991	Chr1:200,885,735	C1orf106; Downstream
cg10908953	Chr11:121,322,455	RP11-730K11.1; intron
cg10919522	Chr14:74,227,440	ELMSAN1; intron
cg10944802	Chr1:38,506,413	POU3F1; Downstream
cg10951873	Chr1:25,254,697	RUNX3; intron
cg10955164	Chr22:39,919,236	ATF4; Downstream
cg10959726	Chr17:6,917,565	RNASEK; 3'UTR
cg10965178	Chr1:43,766,703	TIE1; TSS
cg10970328	Chr12:6,931,476	GPR162; intron
cg10985914	Chr1:212,769,592	ATF3; intron
cg10993442	Chr1:25,257,538	RUNX3; intron
cg11012543	Chr3:52,231,690	ALAS1; Upstream
cg11014740	Chr2:129,079,222	HS6ST1; Upstream
cg11019430	Chr10:29,096,808	RP11-478H13.3; exon
cg11028075	Chr10:97,200,910	SORBS1; TSS
cg11046638	Chr17:79,624,017	PDE6G; 3'UTR
cg11066209	Chr7:2,282,203	NUDT1; 5'UTR
cg11071448	Chr1:202,584,464	SYT2; intron
cg11073255	Chr6:31,762,454	VARS; intron
cg11095027	Chr11:1,297,017	TOLLIP; 5'UTR
cg11095099	Chr3:195,604,325	TNK2; intron
cg11105358	Chr5:176,758,003	LMAN2; Downstream
cg11130692	Chr8:141,643,870	AGO2; intron
cg11133963	Chr17:47,297,463	ABI3; intron
cg11134246	Chr1:44,458,000	CCDC24; 3'UTR
cg11145461	Chr1:201,475,450	CSRP1; intron
cg11146034	Chr12:96,590,669	ELK3; intron
cg11147309	Chr8:145,011,887	PLEC; CDS
cg11152384	Chr11:68,934,251	RP11-554A11.8; intron
cg11152412	Chr15:74,927,687	CLK3; 3'UTR
cg11165912	Chr4:110,220,014	COL25A1; intron
cg11178863	Chr1:13,839,736	LRRC38; CDS
cg11195909	Chr14:106,383,106	IGHD2-2; Upstream
cg11198596	Chr3:66,548,068	LRIG1; intron
cg11207515	Chr7:146,904,156	CNTNAP2; intron
cg11212234	Chr5:74,353,350	RP11-229C3.2; Upstream
cg11222065	Chr6:33,240,467	RPS18; 5'UTR
cg11229399	Chr1:228,689,007	RNF187; Downstream
cg11231349	Chr1:162,050,607	NOS1AP; intron
cg11261850	Chr11:76,320,921	RP11-672A2.6; Downstream
cg11263997	Chr11:70,257,279	CTTN; intron
cg11270278	Chr3:177,039,617	LINC00501; exon
cg11277230	Chr4:87,813,934	C4orf36; intron
cg11305121	Chr2:121,011,589	RALB; intron
cg11314684	Chr1:244,006,239	AKT3; intron
cg11323506	Chr5:80,529,134	CKMT2; TSS
cg11327659	Chr7:150,037,043	RARRES2; intron
cg11339839	Chr17:77,901,080	RP11-353N14.5; Upstream
cg11344533	Chr11:111,475,392	SIK2; intron
cg11375458	Chr2:177,003,947	HOXD3; exon
cg11386011	Chr6:32,121,155	PRRT1; exon
cg11390978	Chr19:16,986,782	SIN3B; exon
cg11405655	Chr1:999,598	RP11-465B22.3; exon
cg11415739	Chr1:211,508,889	TRAF5; intron
cg11419064	Chr11:2,291,263	ASCL2; CDS
cg11429111	Chr5:134,813,328	CTB-138E5.1; Downstream
cg11435441	Chr6:25,027,993	RP11-367G6.3; intron
cg11436113	Chr20:19,191,096	SLC24A3; Upstream
cg11445634	Chr15:61,820,955	RP11-507B12.2; intron
cg11451477	Chr13:113,974,477	LAMP1; intron
cg11452501	Chr6:31,646,927	LY6G5C; 5'UTR
cg11453837	Chr6:32,810,502	PSMB8; CDS
cg11461808	Chr7:1,126,530	GPER1; 5'UTR
cg11465630	Chr21:45,560,614	C21orf33; intron
cg11465939	Chr22:23,923,413	KB-208E9.1; exon
cg11496569	Chr1:244,006,348	AKT3; intron
cg11527913	Chr1:230,410,280	GALNT2; CDS
cg11530213	Chr8:42,037,917	PLAT; intron
cg11550064	Chr2:240,148,142	HDAC4; intron
cg11551464	Chr8:49,595,737	RP11-770E5.1; intron
cg11554391	Chr5:321,319	PDCD6; intron
cg11557553	Chr5:404,995	AHRR; intron
cg11566172	Chr1:159,751,351	DUSP23; intron
cg11572675	Chr2:86,155,951	RP11-548P2.2; Downstream
cg11597157	Chr15:90,171,642	KIF7; 5'UTR
cg11599718	Chr12:123,357,079	VPS37B; intron
cg11601297	Chr19:41,224,098	ADCK4; TSS
cg11619216	Chr17:73,642,031	RECQL5; intron
cg11621113	Chr19:12,776,724	MAN2B1; intron
cg11624345	Chr19:44,278,550	KCNN4; CDS
cg11625488	Chr6:170,403,556	RP11-302L19.1; Upstream
cg11647478	Chr6:170,497,868	RP11-302L19.3; Downstream
cg11660018	Chr11:86,510,914	PRSS23; intron
cg11666770	Chr19:42,430,909	ARHGEF1; intron
cg11674448	Chr1:41,711,717	RP11-399E6.1; intron
cg11679455	Chr10:8,100,760	GATA3; CDS
cg11682350	Chr6:33,240,283	RPS18; exon
cg11700584	Chr14:50,088,543	MGAT2; CDS
cg11701312	Chr19:58,897,496	RPS5; Upstream
cg11705651	Chr21:46,220,931	UBE2G2; exon
cg11714502	Chr9:130,640,211	RP11-203J24.9; intron
cg11735008	Chr1:42,380,260	HIVEP3; intron
cg11739148	Chr15:31,622,111	KLF13; intron
cg11746684	Chr8:11,057,264	XKR6; intron
cg11769400	Chr8:22,773,808	PEBP4; intron
cg11777498	Chr6:89,673,740	RNGTT; Upstream
cg11787160	Chr12:113,515,331	DTX1; CDS
cg11801110	Chr22:50,356,762	PIM3; 3'UTR
cg11816838	Chr3:150,484,044	SIAH2; Upstream
cg11824827	Chr16:31,075,498	ZNF668; CDS
cg11826961	Chr17:38,221,638	THRA; intron
cg11827514	Chr8:143,125,721	RP11-953B20.1; Upstream
cg11827925	Chr7:30,951,497	AQP1; 5'UTR
cg11835347	Chr1:113,248,231	RHOC; 3'UTR
cg11835355	Chr22:36,561,697	APOL3; 3'UTR
cg11844970	Chr7:100,492,185	ACHE; intron
cg11868595	Chr6:32,191,177	NOTCH4; intron
cg11884933	Chr7:2,774,365	GNA12; intron
cg11902728	Chr19:35,786,579	MAG; CDS
cg11902777	Chr5:368,842	AHRR; intron
cg11927233	Chr5:170,816,541	NPM1; intron
cg11935041	Chr5:150,977,389	FAT2; Upstream
cg11940960	Chr21:34,913,893	GART; intron
cg11944324	Chr11:1,296,535	TOLLIP; 5'UTR
cg11957475	Chr18:57,566,143	PMAIP1; Upstream
cg11961495	Chr10:80,873,796	ZMIZ1; intron
cg11962640	Chr1:19,764,637	CAPZB; intron
cg11984971	Chr4:54,765,825	FIP1L1; intron
cg12036924	Chr19:5,838,682	FUT6; 3'UTR
cg12062133	Chr8:142,548,790	AC138647.1; Downstream
cg12075928	Chr8:141,801,306	PTK2; intron
cg12086028	Chr6:33,240,977	RPS18; intron
cg12095353	Chr12:125,369,528	SCARB1; Upstream
cg12096487	Chr17:7,381,682	ZBTB4; intron
cg12101586	Chr15:75,019,202	CYP1A1; Upstream
cg12103569	Chr12:132,258,511	SFSWAP; intron
cg12105190	Chr6:30,653,358	PPP1R18; CDS
cg12140977	Chr8:134,513,260	ST3GAL1; intron
cg12147622	Chr10:74,021,383	DDIT4; Upstream
cg12157646	Chr2:133,189,650	GPR39; intron
cg12158535	Chr14:105,857,249	PACS2; exon
cg12166476	Chr13:76,334,865	LMO7; 5'UTR
cg12177944	Chr3:129,322,488	PLXND1; intron
cg12212060	Chr6:28,323,356	ZSCAN31; 3'UTR
cg12212103	Chr17:48,231,728	PPP1R9B; Upstream
cg12223997	Chr11:9,159,595	SCUBE2; exon
cg12275060	Chr1:45,279,280	BTBD19; 3'UTR
cg12279125	Chr8:2,129,921	MYOM2; Downstream
cg12289251	Chr10:18,689,422	CACNB2; intron
cg12297125	Chr1:2,996,521	PRDM16; intron
cg12298445	Chr11:72,438,602	ARAP1; intron
cg12303084	Chr20:45,985,740	ZMYND8; Upstream
cg12332902	Chr2:98,329,971	ZAP70; Upstream
cg12336777	Chr2:145,210,173	ZEB2; intron
cg12360736	Chr3:151,985,868	MBNL1; 5'UTR
cg12364755	Chr17:2,498,641	PAFAH1B1; intron
cg12406027	Chr19:39,616,817	PAK4; intron
cg12421513	Chr1:25,599,065	RHD; CDS
cg12423733	Chr6:29,454,574	MAS1L; CDS
cg12455309	Chr6:582,492	EXOC2; intron
cg12459502	Chr18:60,904,236	BCL2; intron
cg12462247	Chr2:145,385,131	TEX41; Upstream
cg12474798	Chr10:64,565,723	ADO; 3'UTR
cg12486287	Chr16:4,421,594	CORO7; intron
cg12494529	Chr10:1,082,431	IDI2-AS1; intron
cg12504098	Chr7:38,298,907	TRGC1; 5'UTR
cg12513616	Chr5:177,370,976	RP11-1252I4.2; intron
cg12535090	Chr11:20,071,676	NAV2; intron
cg12547807	Chr1:9,473,750	RNA5SP40; Downstream
cg12583553	Chr6:33,242,438	RPS18; intron
cg12593793	Chr1:156,074,134	LMNA; intron
cg12616487	Chr11:62,379,062	EML3; TSS
cg12619504	Chr5:179,232,484	MGAT4B; intron
cg12621745	Chr8:145,043,284	PLEC; intron
cg12622182	Chr1:38,513,640	RP5-884C9.2; intron
cg12634208	Chr8:41,570,753	ANK1; intron
cg12649208	Chr17:48,548,532	ACSF2; exon
cg12678834	Chr11:118,753,661	CXCR5; Upstream
cg12699156	Chr17:7,517,015	FXR2; intron
cg12728240	Chr2:73,870,293	NAT8; Upstream
cg12729894	Chr11:1,774,329	CTSD; 5'UTR
cg12741639	Chr22:37,678,727	CYTH4; intron
cg12749559	Chr1:167,904,235	MPC2; intron
cg12765567	Chr6:33,918,727	RP3-468B3.2; Downstream
cg12800803	Chr20:60,717,250	PSMA7; intron
cg12803068	Chr7:45,002,918	MYO1G; exon
cg12806681	Chr5:368,345	AHRR; intron
cg12828729	Chr5:134,823,920	CTB-138E5.1; Downstream
cg12836643	Chr22:39,129,321	GTPBP1; 3'UTR
cg12856965	Chr1:17,284,691	CROCC; intron
cg12864721	Chr10:77,164,938	ZNF503-AS2; intron
cg12873476	Chr8:142,402,679	PTP4A3; intron
cg12876356	Chr1:92,946,824	GFI1; intron
cg12877335	Chr12:94,539,270	PLXNC1; Upstream
cg12901451	ChrX:48,620,160	GLOD5; 5'UTR
cg12979844	Chr13:46,425,928	SIAH3; Upstream
cg13001142	Chr6:147,528,520	STXBP5; intron
cg13001289	Chr17:1,415,501	INPP5K; intron
cg13003054	Chr22:31,741,235	PATZ1; CDS
cg13014333	Chr6:31,762,775	VARS; CDS
cg13024368	Chr11:12,030,087	DKK3; TSS
cg13038618	Chr14:77,467,390	IRF2BPL; Downstream
cg13039251	Chr5:32,018,552	PDZD2; intron
cg13049261	Chr14:99,879,198	SETD3; 5'UTR
cg13054640	Chr6:30,647,099	PPP1R18; CDS
cg13057898	Chr1:3,703,845	LRRC47; CDS
cg13074055	Chr14:106,329,205	IGHJ6; Downstream
cg13085976	Chr9:140,171,188	TOR4A; Upstream
cg13087259	Chr11:32,193,668	RP1-65P5.1; intron
cg13092108	Chr1:26,857,235	RPS6KA1; CDS
cg13127741	Chr20:31,331,820	COMMD7; Upstream
cg13131501	Chr1:145,508,261	RBM8A; CDS
cg13142374	Chr3:58,026,830	FLNB; intron
cg13158272	Chr14:74,257,125	RP5-1021I20.1; intron
cg13184736	Chr1:68,299,408	GNG12-AS1; intron
cg13185177	Chr3:194,119,836	GP5; intron
cg13193840	Chr2:233,285,288	AC068134.6; Downstream
cg13209388	Chr1:6,355,059	ACOT7; exon
cg13221074	Chr11:64,051,813	BAD; TSS
cg13247990	Chr16:46,782,175	MYLK3; TSS
cg13257421	Chr2:9,987,439	TAF1B; intron
cg13279811	Chr3:24,725,364	AC133680.1; Upstream
cg13289827	Chr10:134,752,423	TTC40; intron
cg13300480	Chr1:64,485,695	ROR1; intron
cg13328614	ChrX:48,775,122	PIM2; intron
cg13338350	Chr19:53,238,288	ZNF611; TSS
cg13375295	Chr19:45,344,724	PVRL2; Upstream
cg13385220	Chr1:202,250,452	LGR6; intron
cg13389508	Chr8:145,012,643	PLEC; intron
cg13399816	Chr1:68,299,467	GNG12-AS1; intron
cg13409704	Chr22:22,012,446	PPIL2; intron
cg13411554	Chr3:53,700,227	CACNA1D; intron
cg13418576	Chr9:126,105,689	CRB2; Upstream
cg13423770	Chr1:156,338,774	RHBG; Upstream
cg13424029	Chr10:101,297,459	NKX2-3; Downstream
cg13424229	Chr3:148,581,836	RP11-680B3.2; intron
cg13428066	Chr11:2,677,719	KCNQ1OT1; exon
cg13443605	Chr17:14,206,987	HS3ST3B1; intron
cg13445251	Chr19:56,156,541	ZNF581; 3'UTR
cg13446906	Chr13:36,051,072	NBEA; intron
cg13452162	Chr13:96,204,517	CLDN10; intron
cg13464337	Chr9:130,699,467	DPM2; exon
cg13472610	Chr21:40,174,790	ETS2; Upstream
cg13487127	Chr9:97,418,258	FBP1; Upstream
cg13487983	Chr9:137,296,318	RXRA; exon
cg13500388	Chr16:67,062,134	CBFB; Upstream
cg13518625	Chr8:29,522,837	LINC00589; Downstream
cg13525276	Chr14:81,426,011	TSHR; intron
cg13532004	Chr9:137,030,774	RNU6ATAC; Upstream
cg13541527	Chr6:31,804,077	C6orf48; 5'UTR
cg13543915	Chr9:134,293,792	PRRC2B; intron
cg13545717	Chr9:126,585,874	DENND1A; intron
cg13547053	Chr2:179,184,815	OSBPL6; intron
cg13561409	Chr19:3,677,171	PIP5K1C; intron
cg13582060	Chr9:127,039,983	NEK6; intron
cg13594903	Chr9:35,102,735	STOML2; CDS
cg13633560	Chr11:76,380,920	LRRC32; 3'UTR
cg13641317	Chr3:127,255,503	RP11-59J16.1; exon
cg13642872	Chr15:78,527,064	ACSBG1; intron
cg13644239	Chr5:891,837	BRD9; 3'UTR
cg13645530	Chr12:116,756,947	MED13L; Upstream
cg13652493	Chr2:70,369,001	C2orf42; Downstream
cg13668129	Chr19:41,768,026	HNRNPUL1; Upstream
cg13672514	Chr12:123,869,453	SETD8; intron
cg13689560	Chr19:2,095,642	MOB3A; intron
cg13691192	Chr17:2,624,944	RP11-74E22.4; Downstream
cg13707943	Chr9:130,706,634	FAM102A; exon
cg13708645	Chr12:121,974,256	KDM2B; intron
cg13717434	Chr9:97,853,995	C9orf3; Downstream
cg13718185	Chr8:22,877,274	RHOBTB2; 3'UTR
cg13745346	Chr16:89,044,522	CBFA2T3; Upstream
cg13751330	Chr9:134,376,825	PRRC2B; Downstream
cg13755776	Chr11:3,602,796	RP13-726E6.2; Upstream
cg13758913	Chr18:24,283,683	AQP4-AS1; intron
cg13772815	Chr17:20,492,630	MEIS3P2; exon
cg13782301	Chr6:32,116,874	PRRT1; 5'UTR
cg13782866	Chr1:231,761,796	TSNAX-DISC1; intron
cg13787850	Chr9:102,195,902	NAMA; Upstream
cg13795986	Chr1:155,880,506	RIT1; 3'UTR
cg13809441	Chr6:6,737,582	RP3-470L22.1; Downstream
cg13828047	Chr15:75,182,081	MPI; Upstream
cg13832201	Chr17:19,282,520	MAPK7; exon
cg13834112	Chr15:90,361,590	ANPEP; Upstream
cg13855261	Chr17:14,206,571	HS3ST3B1; intron
cg13867915	Chr1:27,050,038	ARID1A; intron
cg13876315	Chr9:35,650,525	SIT1; CDS
cg13876650	Chr1:26,146,004	AL020996.1; 5'UTR
cg13897348	Chr1:1,549,698	RP11-345P4.9; exon
cg13905757	Chr10:15,411,660	FAM171A1; intron
cg13910681	Chr9:130,740,550	FAM102A; intron
cg13914531	Chr7:128,579,875	IRF5; intron
cg13916835	Chr17:2,078,430	SMG6; intron
cg13917614	Chr17:40,125,611	CNP; 3'UTR
cg13928733	Chr9:14,349,990	RP11-120J1.1; intron
cg13935577	Chr12:107,974,848	BTBD11; intron
cg13951797	Chr16:2,204,332	RAB26; Downstream
cg13959831	Chr9:36,938,292	PAX5; intron
cg13976502	Chr14:74,227,874	ELMSAN1; intron
cg13985198	Chr1:45,242,072	RPS8; intron
cg13985437	Chr11:76,381,043	LRRC32; TSS
cg14003265	Chr9:139,796,498	TRAF2; exon
cg14007706	Chr19:6,458,986	SLC25A23; intron
cg14010720	Chr20:62,168,877	PTK6; Upstream
cg14012925	Chr7:101,556,858	CUX1; intron
cg14016875	Chr17:14,206,980	HS3ST3B1; intron
cg14018141	Chr17:72,480,595	CD300A; 3'UTR
cg14021478	Chr6:33,384,488	CUTA; 5'UTR
cg14023239	Chr3:183,209,664	KLHL6; 5'UTR
cg14024579	Chr9:139,332,796	INPP5E; intron
cg14030904	Chr6:149,806,683	ZC3H12D; Upstream
cg14034325	Chr10:43,891,410	HNRNPF; intron
cg14074174	Chr19:7,986,205	SNAPC2; exon
cg14075203	Chr9:135,677,786	AK8; intron
cg14089503	Chr8:37,755,554	RAB11FIP1; intron
cg14093127	Chr2:8,714,416	AC011747.3; intron
cg14099685	Chr11:47,546,019	CELF1; intron
cg14119236	Chr12:4,489,074	FGF23; Upstream
cg14120703	Chr9:139,416,101	NOTCH1; intron
cg14120896	Chr19:56,086,392	CTD-2537I9.5; Downstream
cg14142087	Chr9:110,479,858	RNU6-996P; Upstream
cg14142171	Chr6:30,228,100	HLA-L; exon
cg14165660	Chr10:112,889,300	RP11-479A21.1; Downstream
cg14174221	Chr21:43,835,543	UBASH3A; intron
cg14179389	Chr1:92,947,912	GFI1; intron
cg14183922	Chr17:75,371,531	RP11-936I5.1; exon
cg14194983	Chr1:11,908,297	NPPA; 3'UTR
cg14222656	Chr22:24,820,469	ADORA2A; 5'UTR
cg14239618	Chr7:110,281,307	IMMP2L; Downstream
cg14239983	Chr11:121,337,335	SORL1; intron
cg14242895	Chr11:118,393,449	KMT2A; 3'UTR
cg14244402	Chr9:130,681,101	ST6GALNAC4; Upstream
cg14252502	Chr19:8,676,387	ADAMTS10; Upstream
cg14258501	Chr6:31,680,179	LY6G6E; 5'UTR
cg14264316	Chr9:134,280,754	PRRC2B; intron
cg14266999	Chr6:33,240,339	RPS18; 5'UTR
cg14269109	Chr17:78,513,166	RPL32P31; Upstream
cg14291900	Chr14:23,294,319	SLC7A7; intron
cg14292572	Chr12:67,665,054	CAND1; intron
cg14294321	Chr19:12,895,287	HOOK2; intron
cg14295110	Chr15:92,395,640	SLCO3A1; Upstream
cg14295611	Chr9:136,876,317	LINC00094; Upstream
cg14316231	Chr8:41,895,051	KAT6A; intron
cg14330293	Chr17:1,374,050	MYO1C; CDS
cg14334460	Chr9:140,346,850	NSMF; CDS
cg14357089	Chr10:18,550,032	CACNB2; 5'UTR
cg14362925	Chr6:33,165,658	RXRB; 5'UTR
cg14365070	Chr17:48,041,521	RNU6-1313P; Downstream
cg14371731	Chr10:81,003,126	ZMIZ1; intron
cg14391586	Chr20:62,681,295	TCEA2; exon
cg14391923	Chr8:140,583,083	KCNK9; Downstream
cg14404418	Chr1:85,085,336	C1orf180; Downstream
cg14420519	Chr9:139,515,750	U3; Downstream
cg14428590	Chr15:40,076,016	RP11-37C7.3; exon
cg14435720	Chr9:139,565,086	MIR126; exon
cg14459011	Chr4:103,998,448	SLC9B2; TSS
cg14488957	Chr1:1,244,643	PUSL1; 5'UTR
cg14505439	Chr9:134,605,161	RAPGEF1; intron
cg14523574	Chr1:36,948,521	CSF3R; TSS
cg14535274	Chr3:121,151,137	POLQ; 5'UTR
cg14539422	Chr9:116,343,184	RGS3; TSS
cg14544289	Chr14:78,051,203	SPTLC2; intron
cg14550518	Chr3:21,792,889	ZNF385D; TSS
cg14554488	Chr9:90,538,212	SPATA31C1; exon
cg14567085	Chr9:133,411,806	ASS1; Downstream
cg14576319	Chr3:171,175,664	TNIK; intron
cg14580211	Chr5:150,161,250	AC010441.1; intron
cg14588638	Chr22:29,665,399	EWSR1; exon
cg14602222	Chr12:1,025,614	RAD52; 5'UTR
cg14614490	Chr9:123,637,767	PHF19; intron
cg14624207	Chr11:68,142,197	LRP5; intron
cg14624381	Chr9:132,222,152	RP11-65J3.3; Upstream
cg14635659	Chr7:155,790,722	AC021218.2; Downstream
cg14643075	Chr5:176,755,400	LMAN2; Downstream
cg14647125	Chr5:403,063	AHRR; intron
cg14656043	Chr10:35,419,995	CREM; intron
cg14656441	Chr1:39,500,021	NDUFS5; CDS
cg14675361	Chr13:76,334,534	LMO7; TSS
cg14687145	Chr2:29,234,488	FAM179A; intron
cg14701962	Chr1:162,348,009	C1orf226; intron
cg14712058	Chr19:16,988,034	SIN3B; exon
cg14741228	Chr12:31,476,430	FAM60A; intron
cg14753356	Chr6:30,720,059	RN7SL353P; Downstream
cg14757228	Chr6:32,116,809	PRRT1; 5'UTR
cg14765414	Chr13:113,652,334	MCF2L; intron
cg14788003	Chr3:10,916,025	SLC6A11; intron
cg14817490	Chr5:392,919	AHRR; intron
cg14818621	Chr17:75,598,316	RP11-13K12.5; Upstream
cg14837598	Chr8:21,916,586	DMTN; intron
cg14841514	Chr10:80,866,570	ZMIZ1; intron
cg14852355	Chr15:74,238,743	LOXL1; 3'UTR
cg14880079	Chr3:194,120,101	GP5; Upstream
cg14899065	Chr15:81,587,107	IL16; intron
cg14906103	Chr4:41,936,851	TMEM33; Upstream
cg14938561	Chr18:43,649,077	PSTPIP2; intron
cg14947900	Chr17:5,370,889	DHX33; intron
cg14975410	Chr3:171,180,069	TNIK; Upstream
cg14989226	Chr7:75,897,801	SRRM3; exon
cg15012027	Chr2:99,351,501	MGAT4A; Upstream
cg15013801	Chr10:73,976,789	ASCC1; 3'UTR
cg15029032	Chr15:86,294,595	RP11-158M2.4; intron
cg15059065	Chr19:17,354,960	NR2F6; intron
cg15059804	Chr1:33,766,269	ZNF362; 3'UTR
cg15074033	Chr12:52,652,413	KRT121P; exon
cg15084803	Chr3:14,160,911	CHCHD4; intron
cg15087369	Chr1:226,681,522	CDKN2AIPNLP1; Upstream
cg15089077	Chr1:55,246,818	TTC22; 5'UTR
cg15108334	Chr6:133,137,166	RPS12; intron
cg15108490	Chr11:36,177,698	LDLRAD3; intron
cg15122985	Chr20:62,688,280	RP13-152O15.5; exon
cg15130459	Chr5:40,834,179	RPL37; 5'UTR
cg15138339	Chr17:40,715,221	COASY; 5'UTR
cg15172739	Chr11:62,621,209	SNHG1; intron
cg15182635	Chr10:77,165,166	ZNF503-AS2; intron
cg15187398	Chr19:2,093,895	MOB3A; intron
cg15228441	Chr17:78,829,929	RPTOR; intron
cg15233611	Chr12:122,244,611	SETD1B; intron
cg15234271	Chr19:35,531,410	HPN; TSS
cg15251319	Chr3:194,836,253	XXYLT1; intron
cg15261712	Chr7:92,238,247	CDK6; 5'UTR
cg15270892	Chr3:27,762,303	EOMES; intron
cg15295469	Chr17:37,080,299	LINC00672; Upstream
cg15302379	Chr10:102,821,847	KAZALD1; 5'UTR
cg15331301	Chr6:150,381,199	ULBP3; Downstream
cg15337006	Chr16:31,271,008	ITGAM; Upstream
cg15339249	Chr4:36,282,449	DTHD1; Upstream
cg15342087	Chr6:30,720,160	RN7SL353P; Downstream
cg15393221	Chr19:40,919,484	PRX; Upstream
cg15410835	Chr8:143,125,636	RP11-953B20.1; Upstream
cg15417641	Chr3:53,700,092	CACNA1D; intron
cg15417798	Chr19:14,260,602	CTB-55O6.12; intron
cg15421321	Chr14:105,618,815	RP11-44N21.4; intron
cg15426660	Chr7:140,347,006	DENND2A; intron
cg15428620	Chr10:102,792,834	SFXN3; intron
cg15474579	Chr6:36,645,763	CDKN1A; intron
cg15482893	Chr1:32,837,618	BSDC1; intron
cg15518113	Chr1:167,400,072	CD247; 5'UTR
cg15531369	Chr19:49,993,156	RPL13A; CDS
cg15533023	Chr19:11,455,259	TMEM205; intron
cg15542713	Chr1:42,385,532	HIVEP3; intron
cg15544235	Chr4:3,080,112	HTT; intron
cg15550234	Chr10:125,672,991	CPXM2; intron
cg15570293	Chr19:2,327,691	LSM7; intron
cg15577373	Chr2:48,642,413	RP11-191L17.1; Downstream
cg15578140	Chr7:147,718,060	CNTNAP2; intron
cg15600935	Chr7:101,556,683	CUX1; exon
cg15601164	Chr10:130,832,287	RP11-442O18.1; Upstream
cg15614653	Chr2:129,104,463	Y_RNA; Downstream
cg15621697	Chr4:72,166,461	RP11-1J11.1; exon
cg15626881	Chr7:33,923,415	RP11-89N17.3; Upstream
cg15636519	Chr2:191,894,417	STAT4; 5'UTR
cg15651928	Chr20:32,290,762	PXMP4; Downstream
cg15677293	Chr1:236,559,546	EDARADD; intron
cg15693483	Chr7:1,102,128	C7orf50; intron
cg15693572	Chr3:22,412,336	ZNF385D; intron
cg15726557	Chr19:617,218	POLRMT; 5'UTR
cg15736127	Chr2:157,292,078	GPD2; 5'UTR
cg15775914	Chr1:241,799,083	CHML; 3'UTR
cg15777760	Chr16:29,832,131	AC009133.12; intron
cg15787744	Chr6:44,234,174	NFKBIE; Upstream
cg15806304	Chr10:119,000,034	RP11-501J20.5; intron
cg15817482	Chr14:94,423,800	ASB2; intron
cg15845821	Chr19:16,830,564	NWD1; Upstream
cg15871086	Chr18:56,526,594	ZNF532; Upstream
cg15892280	Chr21:40,179,999	ETS2; intron
cg15903032	Chr10:101,297,556	NKX2-3; Downstream
cg15935121	Chr1:2,230,600	SKI; intron
cg15937073	Chr1:42,384,515	HIVEP3; intron
cg15948030	Chr6:31,760,776	VARS; 3'UTR
cg15948836	Chr11:36,114,125	LDLRAD3; intron
cg15950273	Chr14:103,367,305	TRAF3; intron
cg15951188	Chr17:7,832,679	KCNAB3; CDS
cg15955046	Chr2:3,643,681	COLEC11; intron
cg15963463	Chr1:25,253,236	RUNX3; intron
cg15963913	Chr14:104,196,002	ZFYVE21; exon
cg15971656	Chr11:368,317	B4GALNT4; Upstream
cg15985905	Chr12:128,078,474	RP11-351O2.1; Upstream
cg15995265	Chr1:111,764,856	CHI3L2; intron
cg16011250	Chr12:68,024,458	DYRK2; Upstream
cg16029875	Chr1:204,320,178	PLEKHA6; intron
cg16037981	Chr17:2,700,044	RAP1GAP2; intron
cg16043888	Chr19:6,670,864	TNFSF14; Upstream
cg16047567	Chr1:12,664,194	DHRS3; intron
cg16061668	Chr11:70,257,148	CTTN; intron
cg16071219	Chr13:48,986,075	LPAR6; CDS
cg16119613	Chr12:127,762,713	RP11-955H22.1; intron
cg16145216	Chr1:42,385,613	HIVEP3; intron
cg16151538	Chr20:33,676,339	TRPC4AP; intron
cg16151960	Chr5:133,890,279	JADE2; intron
cg16163543	Chr11:70,449,218	SHANK2; intron
cg16178855	Chr20:56,269,930	PMEPA1; intron
cg16190265	Chr7:650,248	PRKAR1B; intron
cg16201146	Chr20:19,191,477	SLC24A3; Upstream
cg16209444	Chr3:58,522,722	ACOX2; intron
cg16219322	Chr5:399,011	AHRR; intron
cg16237191	Chr12:55,945,564	OR6C4; CDS
cg16241684	Chr14:101,711,889	CTD-2561F5.1; Upstream
cg16248435	Chr6:15,358,298	JARID2; intron
cg16254309	Chr7:145,814,103	CNTNAP2; intron
cg16254756	Chr1:154,943,675	SHC1; intron
cg16255816	Chr17:39,889,762	JUP; intron
cg16269733	Chr1:156,616,755	BCAN; CDS
cg16274678	Chr1:154,127,903	TPM3; 5'UTR
cg16276850	Chr17:38,498,913	RARA; 5'UTR
cg16288101	Chr14:88,621,489	RP11-753D20.1; intron
cg16290996	Chr1:173,835,940	GAS5; intron
cg16295156	Chr1:9,466,279	RNA5SP40; Downstream
cg16320419	Chr3:5,025,569	BHLHE40; 3'UTR
cg16331492	Chr2:107,456,854	AC016994.2; intron
cg16336872	Chr5:435,218	AHRR; 3'UTR
cg16340422	Chr17:17,110,119	MPRIP; intron
cg16342298	Chr1:47,902,084	FOXD2; 5'UTR
cg16353615	Chr17:21,367,563	RP11-728E14.3; Upstream
cg16357921	Chr9:90,589,633	CDK20; TSS
cg16382047	Chr2:231,790,036	GPR55; intron
cg16391678	Chr16:30,485,596	ITGAL; 5'UTR
cg16398761	Chr14:74,220,237	ELMSAN1; intron
cg16401465	Chr10:63,809,169	ARID5B; 5'UTR
cg16406078	Chr20:825,633	FAM110A; CDS
cg16416158	Chr1:21,652,249	ECE1; intron
cg16448702	Chr2:234,072,979	INPP5D; CDS
cg16455376	Chr16:8,985,719	USP7; Downstream
cg16474118	Chr2:12,760,190	AC096559.2; Downstream
cg16503724	Chr3:17,130,666	PLCL2; intron
cg16516405	Chr1:225,655,153	RP11-496N12.6; Upstream
cg16518861	Chr14:35,871,666	NFKBIA; 5'UTR
cg16519923	Chr16:30,485,809	ITGAL; intron
cg16526047	Chr1:949,892	ISG15; 3'UTR
cg16541026	Chr3:49,026,885	RP13-131K19.2; intron
cg16545743	Chr5:131,396,201	IL3; TSS
cg16554099	Chr6:7,053,685	snoU13; Upstream
cg16555466	Chr14:92,042,284	AL133373.1; Upstream
cg16556677	Chr11:2,722,352	KCNQ1; intron
cg16558846	Chr14:106,373,259	IGHD2-8; Upstream
cg16565913	Chr4:40,632,313	RBM47; TSS
cg16589830	Chr1:212,284,213	DTL; Downstream
cg16592596	Chr17:79,620,298	PDE6G; 3'UTR
cg16600996	Chr22:29,699,181	EWSR1; Downstream
cg16608498	Chr5:158,612,083	RNF145; intron
cg16608652	Chr1:193,155,341	B3GALT2; 3'UTR
cg16611234	Chr11:58,870,074	FAM111B; Upstream
cg16622061	Chr16:86,888,735	RP11-107C10.1; Downstream
cg16622652	Chr7:100,304,424	POP7; 5'UTR
cg16646054	Chr5:150,157,725	SMIM3; 5'UTR
cg16649298	Chr7:158,664,173	WDR60; CDS
cg16651552	Chr5:483,545	SLC9A3; CDS
cg16672562	Chr19:46,801,671	HIF3A; TSS
cg16694480	Chr1:19,732,737	CAPZB; intron
cg16696002	Chr1:172,189,727	DNM3; intron
cg16702313	Chr14:74,251,877	ELMSAN1; intron
cg16734795	Chr19:47,839,138	C5AR2; intron
cg16735495	Chr7:105,690,763	CDHR3; Downstream
cg16736826	Chr1:41,951,463	EDN2; Upstream
cg16744741	Chr4:82,125,976	PRKG2; CDS
cg16755833	Chr17:80,866,014	TBCD; intron
cg16764781	Chr3:189,347,771	TP63; Upstream
cg16767506	Chr7:142,494,243	TRBJ2-2; TSS
cg16776035	Chr17:74,542,679	PRCD; exon
cg16779839	Chr17:79,374,278	RP11-1055B8.6; intron
cg16786458	Chr5:149,108,819	PPARGC1B; Upstream
cg16794579	Chr16:17,562,418	XYLT1; intron
cg16822035	Chr13:113,633,330	MCF2L; intron
cg16896326	Chr5:322,085	PDCD6; intron
cg16903811	Chr22:21,316,244	XXbac-B135H6.15; intron
cg16924010	Chr3:194,018,157	LINC00887; exon
cg16936060	Chr4:57,523,054	HOPX; intron
cg16936953	Chr17:57,915,664	VMP1; 3'UTR
cg16937168	Chr2:241,936,843	SNED1; Upstream
cg16969872	Chr13:79,968,275	RBM26; intron
cg16983541	Chr3:52,231,298	ALAS1; Upstream
cg16983588	Chr11:129,793,107	PRDM10; CDS
cg16988810	Chr6:31,762,649	VARS; CDS
cg17009069	Chr2:231,737,703	ITM2C; intron
cg17024919	Chr3:21,792,247	ZNF385D; intron
cg17025683	Chr1:173,836,171	GAS5; TSS
cg17065712	Chr10:80,850,556	ZMIZ1; intron
cg17082568	Chr17:42,027,294	PYY; Downstream
cg17082634	Chr15:41,850,502	TYRO3; 5'UTR
cg17084044	Chr1:1,150,415	TNFRSF4; Upstream
cg17087741	Chr2:233,283,009	AC068134.5; intron
cg17098103	Chr1:42,385,111	HIVEP3; intron
cg17127702	Chr1:226,594,274	PARP1; intron
cg17139085	Chr1:36,787,307	SH3D21; 3'UTR
cg17144149	Chr17:46,656,571	HOXB4; 3'UTR
cg17174275	Chr15:26,109,428	ATP10A; intron
cg17192599	Chr7:151,504,863	RP13-452N2.1; intron
cg17207590	Chr15:63,570,531	APH1B; CDS
cg17214023	Chr2:10,176,699	RP11-254F7.2; Downstream
cg17220933	Chr1:206,729,564	RASSF5; intron
cg17230002	Chr12:54,689,455	NFE2; 3'UTR
cg17232357	Chr15:67,012,783	SMAD6; intron
cg17250929	Chr1:153,513,809	S100A5; intron
cg17256711	Chr6:154,331,077	OPRM1; Upstream
cg17272563	Chr6:32,116,547	PRRT1; 5'UTR
cg17274064	Chr21:40,033,843	ERG; Upstream
cg17287155	Chr5:393,346	AHRR; intron
cg17298925	Chr5:6,828,053	RP11-332J15.1; Downstream
cg17323704	Chr3:127,391,631	PODXL2; 3'UTR
cg17325771	Chr7:75,508,842	RHBDD2; intron
cg17333042	Chr10:102,822,200	KAZALD1; intron
cg17333973	Chr11:2,846,970	KCNQ1; intron
cg17334970	Chr6:33,218,093	VPS52; 5'UTR
cg17341790	Chr14:106,361,569	AL122127.25; intron
cg17359265	Chr5:178,567,077	ADAMTS2; intron
cg17372101	Chr7:147,500,721	CNTNAP2; intron
cg17372758	Chr10:73,976,749	ASCC1; 3'UTR
cg17389813	Chr11:122,060,216	RP11-820L6.1; intron
cg17390562	Chr6:159,238,414	EZR; intron
cg17397607	Chr2:205,403,359	PARD3B; Upstream
cg17403397	Chr2:145,282,261	ZEB2; Upstream
cg17417856	Chr19:50,191,636	PRMT1; 3'UTR
cg17421890	Chr11:66,026,389	KLC2; intron
cg17422460	Chr6:31,632,122	GPANK1; CDS
cg17449254	Chr21:43,442,862	ZNF295-AS1; exon
cg17461214	Chr1:241,799,014	CHML; CDS
cg17471939	Chr1:3,600,830	TP73; intron
cg17473673	Chr19:15,590,569	PGLYRP2; 3'UTR
cg17478749	Chr6:31,589,316	PRRC2A; intron
cg17483411	Chr5:72,114,850	TNPO1; intron
cg17485141	Chr2:42,566,507	COX7A2L; intron
cg17490844	Chr2:129,039,036	HS6ST1; intron
cg17498867	Chr2:72,371,551	CYP26B1; intron
cg17511968	Chr2:219,721,164	WNT6; Upstream
cg17518710	Chr11:113,954,169	ZBTB16; intron
cg17533477	Chr7:97,500,961	ASNS; 3'UTR
cg17551891	Chr7:1,960,746	MAD1L1; intron
cg17560073	Chr8:124,850,553	FER1L6; Upstream
cg17567838	Chr6:33,167,439	RNY4P10; exon
cg17576979	Chr6:156,829,045	RP11-518I13.1; Upstream
cg17580614	Chr17:15,849,511	ADORA2B; intron
cg17586094	Chr2:235,244,471	AC097713.5; Downstream
cg17588293	Chr1:154,986,237	ZBTB7B; intron
cg17617843	Chr5:34,043,453	C1QTNF3; 3'UTR
cg17619208	Chr5:175,623,143	RP11-844P9.2; intron
cg17619755	Chr6:31,760,628	VARS; 3'UTR
cg17690322	Chr11:67,206,385	CORO1B; 5'UTR
cg17724147	Chr4:58,290,750	RP11-319E12.1; Upstream
cg17742416	Chr2:25,499,618	DNMT3A; intron
cg17767185	Chr10:22,944,912	PIP4K2A; intron
cg17777683	Chr2:201,986,521	CFLAR; intron
cg17781958	Chr17:79,428,403	RP11-1055B8.7; CDS
cg17783244	Chr22:31,738,548	PATZ1; intron
cg17819085	Chr1:235,122,754	RP11-443B7.3; Upstream
cg17823346	Chr10:80,848,094	ZMIZ1; intron
cg17850498	Chr1:21,565,706	ECE1; intron
cg17852032	Chr6:158,066,762	ZDHHC14; 3'UTR
cg17861836	Chr17:79,202,504	AC027601.1; TSS
cg17877600	Chr1:208,005,549	C1orf132; intron
cg17884674	Chr19:1,967,149	CSNK1G2; intron
cg17900199	Chr10:1,156,547	WDR37; intron
cg17904575	Chr14:102,290,321	PPP2R5C; CDS
cg17907003	Chr1:117,533,365	PTGFRN; Downstream
cg17915189	Chr7:43,789,679	BLVRA; Upstream
cg17924476	Chr5:323,745	AHRR; intron
cg17927313	Chr15:65,151,543	AC069368.3; intron
cg17931529	Chr19:2,079,974	MOB3A; intron
cg17933936	Chr1:226,885,708	ITPKB; intron
cg17936236	Chr1:167,520,256	CREG1; intron
cg17953136	Chr2:20,232,528	LAPTM4A; 5'UTR
cg17975379	Chr6:4,893,428	CDYL; intron
cg17985311	Chr1:42,801,916	RP11-223A3.1; intron
cg17990365	Chr11:319,669	IFITM3; 5'UTR
cg18006990	Chr6:43,594,913	GTPBP2; intron
cg18014547	Chr2:20,366,442	RN7SL140P; Upstream
cg18028767	Chr11:859,872	TSPAN4; intron
cg18033416	Chr17:30,592,032	RHBDL3; Upstream
cg18082788	Chr6:149,806,290	ZC3H12D; Upstream
cg18091264	Chr15:66,795,546	RPL4; exon
cg18132076	Chr6:1,970,661	GMDS; intron
cg18146737	Chr1:92,946,651	GFI1; intron
cg18151030	Chr21:43,222,912	PRDM15; 5'UTR
cg18158306	Chr12:133,134,983	FBRSL1; intron
cg18178840	Chr5:81,702,240	ATP6AP1L; Downstream
cg18181703	Chr17:76,354,572	SOCS3; CDS
cg18187035	Chr20:62,434,096	ZBTB46; intron
cg18216249	Chr12:48,100,804	RP1-197B17.3; intron
cg18219562	Chr17:41,773,594	CTC-501O10.1; intron
cg18241780	Chr12:118,620,167	TAOK3; intron
cg18252924	Chr13:99,129,207	STK24; intron
cg18254819	Chr19:50,922,193	SPIB; TSS
cg18262201	Chr10:6,187,853	PFKFB3; intron
cg18316974	Chr1:92,947,034	GFI1; intron
cg18325389	Chr7:116,450,409	CAPZA2; Upstream
cg18325841	Chr10:25,006,182	ARHGAP21; intron
cg18331348	Chr14:35,810,838	RP11-561B11.3; Downstream
cg18335991	Chr15:74,724,561	SEMA7A; intron
cg18369034	Chr14:52,733,167	PTGDR; Upstream
cg18369990	Chr2:112,941,243	FBLN7; intron
cg18383890	Chr13:100,636,203	ZIC2; intron
cg18394552	Chr5:159,428,642	Y_RNA; Upstream
cg18394567	Chr17:2,758,326	RAP1GAP2; intron
cg18397998	Chr1:2,125,194	C1orf86; 3'UTR
cg18405341	Chr22:39,918,624	ATF4; 3'UTR
cg18406801	Chr2:109,294,819	AC010095.5; intron
cg18419271	Chr6:32,115,967	PRRT1; Downstream
cg18422587	Chr7:3,134,669	AC024028.1; Upstream
cg18432895	Chr8:29,205,554	DUSP4; 3'UTR
cg18446336	Chr7:2,847,574	GNA12; intron
cg18450254	Chr3:64,200,004	PRICKLE2; intron
cg18451588	Chr7:29,606,288	PRR15; 3'UTR
cg18468796	Chr15:74,612,128	CCDC33; intron
cg18476604	Chr22:30,721,494	TBC1D10A; intron
cg18482892	Chr3:56,833,377	ARHGEF3; intron
cg18503679	Chr3:21,792,494	ZNF385D; 3'UTR
cg18533225	Chr22:50,986,764	KLHDC7B; CDS
cg18547299	Chr19:14,049,577	PODNL1; intron
cg18555411	Chr12:122,618,192	MLXIP; TSS
cg18559579	Chr2:209,224,627	PTH2R; exon
cg18582010	Chr8:131,415,327	ASAP1; intron
cg18584067	Chr2:64,975,867	SERTAD2; intron
cg18585107	Chr11:64,138,790	RPS6KA4; 3'UTR
cg18617091	Chr22:37,494,970	TMPRSS6; intron
cg18621256	Chr10:119,221,395	CTA-109P11.4; intron
cg18625627	Chr14:81,426,014	TSHR; intron
cg18633600	Chr12:1,940,451	LRTM2; CDS
cg18642234	Chr3:49,394,573	GPX1; 5'UTR
cg18649028	Chr6:155,428,137	TIAM2; intron
cg18651578	Chr20:5,844,266	C20orf196; 3'UTR
cg18663307	Chr21:46,341,388	ITGB2-AS1; intron
cg18669588	Chr3:52,274,050	RP5-1157M23.2; intron
cg18676273	Chr7:41,732,832	AC005027.3; intron
cg18676967	Chr2:233,217,475	ECEL1P3; Upstream
cg18686153	Chr14:106,933,911	IGHVIII-44; Downstream
cg18704527	Chr22:19,962,041	ARVCF; intron
cg18708252	Chr22:39,544,981	CBX7; exon
cg18740175	Chr20:50,110,784	NFATC2; intron
cg18747408	Chr10:130,841,048	RP11-442O18.1; Upstream
cg18754985	Chr3:98,237,701	CLDND1; 5'UTR
cg18758622	Chr17:79,010,830	BAIAP2; intron
cg18777299	Chr4:26,994,739	STIM2; intron
cg18780100	Chr17:78,682,736	RPTOR; exon
cg18785742	Chr1:9,318,042	H6PD; intron
cg18801806	Chr11:118,869,384	CCDC84; intron
cg18804920	Chr7:146,572,589	CNTNAP2; intron
cg18806997	Chr1:45,242,029	RPS8; intron
cg18810691	Chr7:151,130,430	CRYGN; intron
cg18824330	Chr19:18,960,197	UPF1; exon
cg18824446	Chr15:89,154,009	MIR7-2; Upstream
cg18825427	Chr7:155,079,355	AC144652.1; Downstream
cg18828619	Chr14:56,615,076	PELI2; intron
cg18866792	Chr2:217,152,055	43163; intron
cg18881641	Chr6:170,103,497	C6orf120; 3'UTR
cg18882687	Chr1:228,275,779	ARF1; TSS
cg18896032	Chr11:57,097,717	SSRP1; CDS
cg18900812	Chr6:36,646,078	CDKN1A; intron
cg18914023	Chr14:74,868,442	SYNDIG1L; Downstream
cg18915128	Chr17:26,878,914	UNC119; exon
cg18917643	Chr5:39,476,123	DAB2; Upstream
cg18919541	Chr12:121,530,688	RP11-216P16.4; Downstream
cg18931633	Chr8:27,470,574	CLU; intron
cg18946533	Chr15:78,384,839	SH2D7; intron
cg18954479	Chr6:20,834,223	CDKAL1; intron
cg18956562	Chr7:144,149,255	TPK1; 5'UTR
cg18961281	Chr7:3,083,772	CARD11; Upstream
cg18979623	Chr20:62,434,139	ZBTB46; intron
cg18991417	Chr14:104,391,678	C14orf2; intron
cg18992688	Chr1:206,223,240	RP11-38J22.3; exon
cg19014730	Chr6:35,635,984	FKBP5; intron
cg19016062	Chr10:5,904,560	ANKRD16; 5'UTR
cg19020103	Chr1:147,999,800	RP3-328E19.4; Upstream
cg19022697	Chr1:55,247,139	TTC22; CDS
cg19030554	Chr16:1,822,288	MRPS34; CDS
cg19035792	Chr22:38,382,244	POLR2F; 3'UTR
cg19046189	Chr19:49,316,731	HSD17B14; CDS
cg19070894	Chr5:134,823,887	CTB-138E5.1; Downstream
cg19089201	Chr7:45,002,238	MYO1G; 5'UTR
cg19089328	Chr11:71,210,161	NADSYN1; exon
cg19093370	Chr17:17,110,179	RP11-45M22.4; intron
cg19103219	Chr10:101,287,010	RP11-129J12.2; exon
cg19136371	Chr6:40,357,139	LRFN2; Downstream
cg19137417	Chr17:79,362,934	RP11-1055B8.4; exon
cg19142553	Chr7:26,236,020	HNRNPA2B1; CDS
cg19197419	Chr20:44,441,563	UBE2C; 5'UTR
cg19211853	Chr13:79,968,167	RBM26; intron
cg19211915	Chr11:32,452,512	WT1; intron
cg19213703	Chr3:177,554,512	RP11-91K9.1; intron
cg19220282	Chr2:65,217,527	SLC1A4; intron
cg19235026	Chr3:191,047,763	UTS2B; intron
cg19254163	Chr11:60,623,733	PTGDR2; Upstream
cg19265300	Chr15:69,702,701	RP11-253M7.1; intron
cg19300307	Chr13:99,136,531	STK24; intron
cg19321684	Chr6:32,159,884	GPSM3; CDS
cg19325791	Chr17:46,560,682	Y_RNA; Downstream
cg19344626	Chr19:16,830,700	NWD1; Upstream
cg19372602	Chr1:156,116,158	SEMA4A; Upstream
cg19375644	Chr2:128,617,743	AMMECR1L; Downstream
cg19406367	Chr1:66,999,880	SGIP1; 5'UTR
cg19426731	Chr19:49,992,526	RPL13A; intron
cg19427338	Chr2:42,566,406	COX7A2L; intron
cg19452802	Chr6:46,459,912	RP11-795J1.1; intron
cg19459791	Chr15:65,362,973	RASL12; intron
cg19506253	Chr2:158,301,838	CYTIP; intron
cg19529732	Chr12:122,712,100	RP11-512M8.5; intron
cg19554457	Chr12:93,774,771	NUDT4; 5'UTR
cg19555708	Chr6:32,159,603	GPSM3; 5'UTR
cg19563365	Chr11:86,508,398	PRSS23; intron
cg19566658	Chr7:100,466,240	TRIP6; 3'UTR
cg19572487	Chr17:38,475,975	RARA; intron
cg19583819	Chr5:139,283,050	NRG2; intron
cg19586143	Chr18:34,325,085	FHOD3; intron
cg19589396	Chr8:103,937,373	KB-1507C5.2; intron
cg19593285	Chr20:32,267,612	E2F1; CDS
cg19601144	Chr15:90,614,694	ZNF710; intron
cg19618279	Chr17:40,715,227	COASY; 5'UTR
cg19635644	Chr13:100,007,276	UBAC2; intron
cg19637387	Chr1:41,981,859	HIVEP3; intron
cg19641804	Chr12:54,653,064	CBX5; 3'UTR
cg19683780	Chr8:42,907,575	RP11-598P20.5; intron
cg19696491	Chr15:78,857,075	CHRNA5; Upstream
cg19713429	Chr1:19,810,689	CAPZB; CDS
cg19713851	Chr2:233,246,593	ALPP; 3'UTR
cg19717773	Chr7:2,847,553	GNA12; intron
cg19719391	Chr4:26,789,914	TBC1D19; Downstream
cg19719475	Chr3:23,849,065	UBE2E1; exon
cg19744173	Chr2:112,913,177	FBLN7; intron
cg19757176	Chr1:154,127,992	TPM3; 5'UTR
cg19758448	Chr17:37,828,295	PGAP3; 5'UTR
cg19784816	Chr3:52,812,471	ITIH1; CDS
cg19802390	Chr1:2,840,128	ACTRT2; Upstream
cg19804488	Chr17:73,760,314	GALK1; intron
cg19825856	Chr2:107,501,684	ST6GAL2; intron
cg19827923	Chr2:231,790,776	GPR55; intron
cg19847577	Chr15:29,213,747	APBA2; intron
cg19859270	Chr3:98,251,245	GPR15; CDS
cg19859698	Chr14:61,822,606	PRKCH; intron
cg19872095	Chr1:37,941,262	ZC3H12A; CDS
cg19906672	Chr4:6,918,867	TBC1D14; intron
cg19913291	Chr6:30,295,431	TRIM39; 5'UTR
cg19925186	Chr1:89,725,588	GBP5; 5'UTR
cg19925780	Chr1:101,509,508	RP11-421L21.3; intron
cg19935065	Chr10:98,062,686	RP11-35J23.1; intron
cg19940644	Chr1:12,112,385	TNFRSF8; Upstream
cg19942495	Chr17:32,483,978	ASIC2; 3'UTR
cg19956914	Chr7:56,147,208	SUMF2; 3'UTR
cg20006825	Chr12:6,874,915	MLF2; intron
cg20045320	Chr11:319,506	RP11-326C3.11; exon
cg20049273	Chr8:125,292,961	RP11-383J24.1; Downstream
cg20051715	Chr11:65,639,749	EFEMP2; CDS
cg20059012	Chr12:53,613,153	RARG; intron
cg20059377	Chr15:78,369,231	TBC1D2B; intron
cg20059928	Chr15:40,361,436	SRP14-AS1; Downstream
cg20066188	Chr22:37,678,790	CYTH4; intron
cg20069688	Chr6:31,941,048	STK19; exon
cg20072118	Chr12:52,653,588	KRT86; intron
cg20076442	Chr8:72,745,196	RP11-383H13.1; intron
cg20124610	Chr13:111,357,836	CARS2; CDS
cg20136951	Chr1:2,345,399	PEX10; Upstream
cg20141108	Chr1:165,907,810	RP11-7G12.2; Downstream
cg20146909	Chr1:90,289,610	RP11-302M6.4; intron
cg20149625	Chr11:66,026,110	KLC2; CDS
cg20152539	Chr17:14,206,870	HS3ST3B1; intron
cg20167216	Chr7:142,353,462	TRBV23-1; TSS
cg20211629	Chr18:48,352,441	MRO; Upstream
cg20220678	Chr8:19,243,208	SH2D4A; intron
cg20240091	Chr1:175,044,915	TNN; intron
cg20244340	Chr20:19,193,988	RP11-97N19.2; exon
cg20249566	Chr19:16,830,690	NWD1; Upstream
cg20268522	Chr11:112,832,103	NCAM1; TSS
cg20268992	Chr11:113,953,572	ZBTB16; intron
cg20272648	Chr8:37,660,107	GPR124; intron
cg20289911	Chr20:816,313	FAM110A; intron
cg20295214	Chr1:206,226,745	AVPR1B; intron
cg20303561	Chr14:91,881,496	CCDC88C; intron
cg20309891	Chr17:41,739,081	MEOX1; 3'UTR
cg20322193	Chr7:39,664,613	RALA; intron
cg20345915	Chr10:121,296,041	RGS10; TSS
cg20348746	Chr2:188,128,808	AC007319.1; intron
cg20357806	Chr4:74,853,730	PPBP; CDS
cg20366110	Chr8:124,720,896	ANXA13; intron
cg20366831	Chr19:3,760,954	APBA3; intron
cg20375836	Chr13:99,135,494	STK24; intron
cg20379671	Chr22:39,320,878	CTA-150C2.13; Downstream
cg20408175	Chr12:53,693,168	PFDN5; 3'UTR
cg20408402	Chr10:72,362,403	PRF1; 3'UTR
[truncated: 625 more rows]
