# Supplementary material for: Establishing a generalized polyepigenetic biomarker for tobacco smoking
Source: Transl Psychiatry. 2019 Feb 15;9:92. doi: 10.1038/s41398-019-0430-9 (PMC6377665; doi:10.1038/s41398-019-0430-9)
Supplement: Supplementary file 3 — Supplementary Table S2. [file 41398_2019_430_MOESM3_ESM.xlsx]

## Sheet: Table S2
Supplementary Table S2: Results of transcriptome-wide analysis of SmPEGS in the Dunedin Study. Summary statistics are shown for the 143 differentially expressed probesets reaching transcriptome-wide significance.
Affymetrix gene expression probeset ID	probeset-indexed gene	Gene location (hg19)	Estimate	SE	p value
11737914_at	GPR15	Chr3:98,250,743-98,251,960	0.193457	0.0088982	5.3e-82
11729561_a_at	AHRR	Chr5:304,291-438,406	0.227937	0.0155316	3.75e-43
11725228_a_at	P2RY6	Chr11:72,975,550-73,009,662	0.130077	0.00933543	1.69e-39
11718432_a_at	SASH1	Chr6:148,593,440-148,873,186	0.236071	0.0179642	1.02e-35
11718433_a_at	SASH1	Chr6:148,593,440-148,873,186	0.14777	0.0130445	1.3e-27
11724886_a_at	LRRN3	Chr7:110,731,062-110,765,510	0.272498	0.0266079	3.72e-23
11741013_a_at	LRRN3	Chr7:110,731,062-110,765,510	0.285223	0.0299014	1.87e-20
11752820_a_at	PID1	Chr2:229,715,242-230,136,001	0.169931	0.0183374	1.9e-19
11721983_a_at	PID1	Chr2:229,715,242-230,136,001	0.144697	0.0156781	2.61e-19
11759215_at	CCR4	Chr3:32,993,066-32,997,841	0.126901	0.0137642	2.83e-19
11745500_a_at	CLEC10A	Chr17:6,977,856-6,983,626	0.15108	0.0164729	4.23e-19
11740531_a_at	CLEC10A	Chr17:6,977,856-6,983,626	0.149366	0.0162958	4.43e-19
11721982_a_at	PID1	Chr2:229,715,242-230,136,001	0.0839842	0.00987455	9.47e-17
11728921_at	CTTNBP2	Chr7:117,350,705-117,514,193	0.0518367	0.00615328	1.79e-16
11727942_a_at	FPR3	Chr19:52,298,416-52,329,442	0.109507	0.0134799	1.81e-15
11762999_at	IGHA1	Chr14:106,173,457-106,175,002	0.164673	0.0206453	5.49e-15
11725239_a_at	ASB2	Chr14:94,400,499-94,443,137	0.0761924	0.00981001	2.58e-14
11723641_a_at	FUCA1	Chr1:24,171,567-24,194,784	0.0947098	0.0121947	2.59e-14
11755695_a_at	FUCA1	Chr1:24,171,567-24,194,784	0.0899712	0.0116386	3.37e-14
11722821_a_at	COCH	Chr14:31,343,720-31,364,271	0.168422	0.022184	9.17e-14
11747123_a_at	COCH	Chr14:31,343,720-31,364,271	0.115556	0.0152362	9.69e-14
11733659_a_at	TRIM69	Chr15:45,021,186-45,060,027	0.0624703	0.00828875	1.36e-13
11733919_s_at	SERTAD2	Chr2:64,858,755-64,978,139	-0.0533446	0.00720853	3.58e-13
11749020_a_at	SASH1	Chr6:148,593,440-148,873,186	0.0586342	0.00797227	4.93e-13
11724687_a_at	PCSK5	Chr9:78,505,560-78,977,255	-0.0759768	0.0103596	5.7e-13
11757824_s_at	RGL1	Chr1:183,605,220-183,897,665	0.0836754	0.0114384	6.49e-13
11731334_a_at	GPR55	Chr2:231,772,033-231,825,781	0.0661873	0.00923165	1.77e-12
11736720_at	CCR4	Chr3:32,993,066-32,997,841	0.0730812	0.0102153	1.97e-12
11736260_a_at	SSPN	Chr12:26,274,924-26,452,223	0.0998306	0.0140093	2.39e-12
11740638_at	NOG	Chr17:54,671,060-54,672,951	-0.121727	0.0173293	4.75e-12
11744162_a_at	DUSP4	Chr8:29,190,581-29,208,185	0.0421418	0.00603221	6.14e-12
11728937_at	GFRA2	Chr8:21,547,915-21,669,869	0.0503307	0.00740814	2.19e-11
11756587_a_at	PTGDS	Chr9:139,871,956-139,879,887	-0.157132	0.0237182	6.54e-11
11727943_a_at	FPR3	Chr19:52,298,416-52,329,442	0.0465852	0.00705784	7.65e-11
11741378_s_at	BACH2	Chr6:90,636,248-91,006,627	-0.0793119	0.0120505	8.63e-11
11727141_s_at	EPB41L3	Chr18:5,392,383-5,630,699	0.0974972	0.014974	1.35e-10
11736259_a_at	SSPN	Chr12:26,274,924-26,452,223	0.0955867	0.0149348	2.7e-10
11728469_a_at	BTBD11	Chr12:107,712,190-108,053,419	-0.0712517	0.011199	3.42e-10
11761899_a_at	IGHA2	Chr14:106,053,226-106,054,732	0.230641	0.0366742	5.37e-10
11717047_s_at	CLDND1	Chr3:98,216,756-98,241,910	0.0864858	0.0139166	8.45e-10
11753515_a_at	IL32	Chr16:3,115,298-3,131,908	0.0748505	0.012055	8.73e-10
11738105_at	IGSF9B	Chr11:133,778,459-133,826,880	0.0448582	0.00725396	1.02e-09
11734890_a_at	IL32	Chr16:3,115,298-3,131,908	0.0737486	0.0120057	1.3e-09
11720281_a_at	EVA1C	Chr21:33,784,314-33,887,707	0.0526256	0.00856813	1.31e-09
11763249_x_at	IGHA2	Chr14:106,053,226-106,054,732	0.200469	0.0326833	1.38e-09
11719527_a_at	FBXL16	Chr16:742,500-755,829	0.0708505	0.011569	1.46e-09
11740510_a_at	SSPN	Chr12:26,274,924-26,452,223	0.0991843	0.0162569	1.67e-09
11727988_a_at	SCML1	ChrX:17,755,588-17,773,105	-0.0841303	0.0138251	1.84e-09
11764130_s_at	IGHA1	Chr14:106,173,457-106,175,002	0.244627	0.040328	2.06e-09
11722132_a_at	MGAT3	Chr22:39,853,349-39,888,199	0.0459777	0.00758677	2.13e-09
11762091_x_at	IGHA2	Chr14:106,053,226-106,054,732	0.190552	0.0314916	2.25e-09
11762099_x_at	IGHA1	Chr14:106,173,457-106,175,002	0.203772	0.0337188	2.36e-09
11760137_x_at	IGHA1	Chr14:106,173,457-106,175,002	0.20589	0.0342131	2.74e-09
11757643_x_at	SERPINE2	Chr2:224,839,829-224,904,036	-0.0880696	0.0147165	3.33e-09
11729747_a_at	IL10RA	Chr11:117,857,063-117,872,196	0.0348498	0.00587078	4.42e-09
11728932_x_at	FXYD7	Chr19:35,634,154-35,645,204	0.0392066	0.00661302	4.62e-09
11743189_a_at	RGL1	Chr1:183,605,220-183,897,665	0.0531664	0.00900147	5.26e-09
11715971_a_at	PFKP	Chr10:3,108,525-3,179,904	0.0600851	0.0101801	5.38e-09
11726626_at	CCNG2	Chr4:78,078,304-78,354,542	-0.0470811	0.00804196	7.1e-09
11755787_s_at	TCTN1	Chr12:111,051,832-111,087,235	-0.0591641	0.0101224	7.5e-09
11744641_a_at	CLDND1	Chr3:98,216,756-98,241,910	0.0941734	0.0161645	8.36e-09
11757005_a_at	FUCA1	Chr1:24,171,567-24,194,784	0.0928665	0.0159984	9.44e-09
11752775_a_at	IL2RA	Chr10:6,052,652-6,104,288	0.0472158	0.00815911	1.05e-08
11756411_a_at	STAB1	Chr3:52,529,354-52,558,511	0.0710816	0.0122949	1.08e-08
11739954_at	IL2RA	Chr10:6,052,652-6,104,288	0.0670886	0.0116426	1.2e-08
11729382_a_at	AK5	Chr1:77,747,736-78,025,651	-0.0791663	0.0137463	1.22e-08
11735174_a_at	IL32	Chr16:3,115,298-3,131,908	0.0696955	0.0121087	1.25e-08
11734262_a_at	AK8	Chr9:135,600,965-135,754,164	0.0476722	0.00830707	1.37e-08
11724424_at	GPR68	Chr14:91,698,876-91,720,269	0.0611914	0.0106759	1.43e-08
11717436_a_at	DNAH11	Chr7:21,582,833-21,941,457	-0.0784751	0.0137046	1.48e-08
11730458_at	AIM2	Chr1:159,032,274-159,116,886	0.105902	0.0185775	1.7e-08
11736394_x_at	IL32	Chr16:3,115,298-3,131,908	0.0621864	0.0109417	1.88e-08
11761833_x_at	PI16	Chr6:36,922,209-36,932,613	0.0358468	0.00632654	2.07e-08
11763718_x_at	CDKN1C	Chr11:2,904,443-2,907,111	-0.136249	0.0240941	2.2e-08
11725966_a_at	ITGB7	Chr12:53,585,102-53,601,091	0.047246	0.00835956	2.24e-08
11721704_a_at	CRIP1	Chr14:105,953,536-105,958,604	0.0592588	0.0105364	2.61e-08
11764032_at	CDKN1C	Chr11:2,904,443-2,907,111	-0.128122	0.0227785	2.61e-08
11727143_x_at	EPB41L3	Chr18:5,392,383-5,630,699	0.102794	0.0182926	2.68e-08
11718908_s_at	CHST2	Chr3:142,838,173-142,841,800	-0.0705484	0.0125557	2.69e-08
11751210_a_at	CYB561	Chr17:61,509,665-61,523,739	0.0615386	0.0109666	2.8e-08
11729871_a_at	ASGR2	Chr17:7,004,641-7,019,019	0.0882653	0.0157369	2.85e-08
11721589_a_at	TRAF1	Chr9:123,664,671-123,691,451	0.0535445	0.00958527	3.23e-08
11718909_x_at	CHST2	Chr3:142,838,173-142,841,800	-0.0729423	0.013064	3.27e-08
11758520_s_at	GUCY1A3	Chr4:156,587,863-156,653,501	-0.0760655	0.0136896	3.8e-08
11737097_a_at	DSC2	Chr18:28,645,940-28,682,378	0.104186	0.0187561	3.84e-08
11749076_a_at	SLAMF1	Chr1:160,577,890-160,617,085	0.060173	0.0108744	4.31e-08
11730611_at	MCOLN2	Chr1:85,391,268-85,462,796	0.0832916	0.0150842	4.6e-08
11759895_at	PCDH9	Chr13:66,876,967-67,804,468	-0.145768	0.0264153	4.69e-08
11725373_a_at	TRADD	Chr16:67,188,083-67,194,201	0.0328378	0.00597923	5.41e-08
11737123_a_at	GPR82	ChrX:41,583,408-41,589,388	0.0597046	0.0109418	6.56e-08
11718527_at	MSC	Chr8:72,753,784-72,756,703	0.0494137	0.00908944	7.31e-08
11744205_x_at	NPDC1	Chr9:139,933,922-139,940,655	0.0683093	0.0125729	7.45e-08
11725531_a_at	DSC2	Chr18:28,645,940-28,682,378	0.138602	0.0256185	8.42e-08
11750742_a_at	DHX58	Chr17:40,253,422-40,264,751	0.07465	0.0138321	9.05e-08
11723552_a_at	FXYD1	Chr19:35,629,712-35,634,013	0.0571425	0.0106217	9.92e-08
11743636_at	TNFAIP6	Chr2:152,214,106-152,236,560	0.133259	0.0247913	1.02e-07
11724481_a_at	NREP	Chr5:110,998,318-111,333,161	-0.0457041	0.0085108	1.04e-07
11719554_at	CTSS	Chr1:150,702,672-150,738,433	-0.0321082	0.00598589	1.08e-07
11721692_x_at	CYB561	Chr17:61,509,665-61,523,739	0.0550649	0.0103115	1.23e-07
11719260_x_at	LMNA	Chr1:156,052,364-156,109,880	0.0697501	0.0130719	1.25e-07
11725532_a_at	DSC2	Chr18:28,645,940-28,682,378	0.0863636	0.0163328	1.62e-07
11731682_at	CD70	Chr19:6,583,194-6,604,114	0.0323521	0.0061199	1.63e-07
11739955_a_at	IL2RA	Chr10:6,052,652-6,104,288	0.0359411	0.00680498	1.67e-07
11734606_a_at	CXCR3	ChrX:70,835,766-70,838,367	0.0410081	0.00777564	1.74e-07
11718781_s_at	SSBP2	Chr5:80,708,840-81,047,616	-0.0451937	0.00860287	1.94e-07
11757918_s_at	MAP7	Chr6:136,663,875-136,871,957	-0.0777756	0.0148222	2e-07
11731413_at	GALM	Chr2:38,893,052-38,968,379	0.060657	0.0115627	2.01e-07
11737096_a_at	DSC2	Chr18:28,645,940-28,682,378	0.111878	0.0213571	2.09e-07
11758598_s_at	SERPINE2	Chr2:224,839,829-224,904,036	-0.0475802	0.00908989	2.14e-07
11745192_a_at	EPB41L3	Chr18:5,392,383-5,630,699	0.0938762	0.0179663	2.25e-07
11721693_a_at	CYB561	Chr17:61,509,665-61,523,739	0.0585061	0.0112184	2.37e-07
11721588_at	TRAF1	Chr9:123,664,671-123,691,451	0.04586	0.0088055	2.45e-07
11730457_a_at	AIM2	Chr1:159,032,274-159,116,886	0.0943223	0.0181467	2.59e-07
11729900_at	CCR10	Chr17:40,830,907-40,835,935	0.0426231	0.00820296	2.61e-07
11758424_s_at	UNC119B	Chr12:121,148,238-121,161,443	-0.0297607	0.00572824	2.62e-07
11756271_a_at	FANK1	Chr10:127,585,108-127,698,161	0.041835	0.00806769	2.76e-07
11757442_a_at	SERPINE2	Chr2:224,839,829-224,904,036	-0.0970309	0.0187734	3.01e-07
11753810_a_at	CCL5	Chr17:34,198,510-34,207,812	0.0915169	0.0177293	3.12e-07
11729118_a_at	CDKN1C	Chr11:2,904,443-2,907,111	-0.11247	0.0218186	3.23e-07
11754725_x_at	SATB1	Chr3:18,386,879-18,487,080	-0.0410939	0.00797779	3.3e-07
11750052_a_at	ASGR2	Chr17:7,004,641-7,019,019	0.0468561	0.00911159	3.45e-07
11763717_a_at	CDKN1C	Chr11:2,904,443-2,907,111	-0.112099	0.0218118	3.5e-07
11716033_at	SLPI	Chr20:43,880,880-43,883,205	0.106755	0.0209076	4.15e-07
11724930_a_at	DTX1	Chr12:113,494,514-113,535,833	-0.0488568	0.00957299	4.21e-07
11715671_x_at	IFITM1	Chr11:313,506-315,272	0.0362998	0.00711411	4.23e-07
11719634_a_at	KLF4	Chr9:110,247,133-110,252,763	-0.0661852	0.0130334	4.79e-07
11748810_a_at	EVA1C	Chr21:33,784,314-33,887,707	0.0429586	0.00846272	4.84e-07
11752341_a_at	F8	ChrX:154,004,256-154,195,408	0.0423582	0.00836558	5.16e-07
11732841_a_at	SCN3A	Chr2:165,944,032-166,060,577	-0.132484	0.0262738	5.74e-07
11747508_a_at	EPB41L3	Chr18:5,392,383-5,630,699	0.078088	0.0154954	5.83e-07
11732276_x_at	CCL5	Chr17:34,198,510-34,207,812	0.0851533	0.0169367	6.18e-07
11729111_x_at	ADAMDEC1	Chr8:24,241,798-24,263,526	0.0393423	0.00783619	6.41e-07
11718790_at	HES6	Chr2:239,146,908-239,149,303	-0.0776187	0.0155073	6.93e-07
11763187_a_at	NUCB2	Chr11:17,229,700-17,371,521	-0.0276142	0.00552622	7.22e-07
11742743_a_at	CNN3	Chr1:95,362,507-95,392,834	-0.0556642	0.0111407	7.24e-07
11743721_at	LGALS1	Chr22:38,071,615-38,075,813	0.044346	0.00888226	7.38e-07
11744768_a_at	ZBP1	Chr20:56,178,902-56,195,632	0.100324	0.0201224	7.64e-07
11735154_a_at	COL4A3	Chr2:228,029,281-228,179,508	0.0822544	0.0165286	8e-07
11758612_s_at	MPPED2	Chr11:30,406,040-30,608,419	-0.0367675	0.00739692	8.24e-07
11727142_a_at	EPB41L3	Chr18:5,392,383-5,630,699	0.0684966	0.0138349	9.09e-07
11761935_at	HNRNPLL	Chr2:38,789,120-38,830,728	0.0516347	0.0104465	9.47e-07
11724606_a_at	MAP2K6	Chr17:67,410,839-67,539,472	0.0361068	0.00730668	9.52e-07
11729902_x_at	AGFG2	Chr7:100,136,834-100,165,842	0.038947	0.00790132	1.01e-06
