# Supplementary material for: Establishing a generalized polyepigenetic biomarker for tobacco smoking
Source: Transl Psychiatry. 2019 Feb 15;9:92. doi: 10.1038/s41398-019-0430-9 (PMC6377665; doi:10.1038/s41398-019-0430-9)
Supplement: Supplementary file 4 — Supplementary Table S3. [file 41398_2019_430_MOESM4_ESM.xlsx]

## Sheet: Table S3
Supplementary Table S3: Results of pathway analysis of the 98 genes represented by the 143 probesets associated with SmPEGS values. The 98 genes are most over-represented in categories involving immune cell function and movement.
Categories	Diseases or Functions Annotation	p-Value	Predicted Activation State	Activation z-score	Molecules	# Molecules
Cellular Movement	Migration of cells	2.62e-10		-0.033	AIM2,ASB2,BACH2,CCL5,CCR10,CCR4,CDCA7L,CHST2,CLEC10A,CNN3,COCH,COL4A3,CTSS,CXCR3,DTX1,DUSP4,GPR15,GUCY1A1,HES6,IFITM1,IL10RA,IL2RA,IL32,ITGB7,KLF4,LGALS1,LMNA,MAP2K6,MCOLN2,MGAT3,NOG,NREP,NUCB2,P2RY6,PTGDS,SASH1,SERPINE2,SLAMF1,SLPI,STAB1,TNFAIP6	41
Cellular Movement, Immune Cell Trafficking	Leukocyte migration	8.89e-09		0.055	AIM2,ASB2,BACH2,CCL5,CCR10,CCR4,CHST2,CLEC10A,COCH,COL4A3,CTSS,CXCR3,GPR15,IL10RA,IL2RA,ITGB7,LGALS1,MCOLN2,NOG,P2RY6,PTGDS,SERPINE2,SLAMF1,SLPI,STAB1	25
Hematological System Development and Function, Tissue Morphology	Quantity of mononuclear leukocytes	1.69e-08		-0.688	AIM2,BACH2,CCL5,CCR4,CD70,CHST2,CLEC10A,CTSS,CXCR3,DTX1,GPR68,IGHA1,IL10RA,IL2RA,ITGB7,KLF4,LGALS1,NOG,SATB1,SSBP2,STAB1,TRAF1	22
Hematological System Development and Function, Lymphoid Tissue Structure and Development, Tissue Morphology	Quantity of lymphocytes	4.2e-08		-0.515	AIM2,BACH2,CCL5,CCR4,CD70,CHST2,CLEC10A,CTSS,CXCR3,DTX1,IGHA1,IL10RA,IL2RA,ITGB7,KLF4,LGALS1,NOG,SATB1,SSBP2,STAB1,TRAF1	21
Tissue Morphology	Quantity of cells	7.54e-08		-1.416	AIM2,BACH2,CCL5,CCR4,CD70,CHST2,CLEC10A,COL4A3,CTSS,CXCR3,DTX1,DUSP4,GFRA2,GPR55,GPR68,GUCY1A1,IGHA1,IL10RA,IL2RA,IL32,ITGB7,KLF4,LGALS1,MAP7,MGAT3,NOG,P2RY6,PCDH9,SATB1,SERPINE2,SLPI,SSBP2,STAB1,TNFAIP6,TRAF1	35
Cellular Movement, Hematological System Development and Function, Immune Cell Trafficking	Cell movement of leukocytes	8.96e-08		-0.15	AIM2,ASB2,BACH2,CCL5,CCR10,CCR4,CHST2,COL4A3,CTSS,CXCR3,GPR15,IL10RA,IL2RA,ITGB7,LGALS1,NOG,P2RY6,PTGDS,SERPINE2,SLAMF1,SLPI,STAB1	22
Cellular Movement, Hematological System Development and Function, Immune Cell Trafficking	Cell movement of lymphocytes	1.68e-07		0.779	BACH2,CCL5,CCR10,CCR4,CHST2,COL4A3,CTSS,CXCR3,GPR15,IL2RA,ITGB7,LGALS1,NOG,SERPINE2,STAB1	15
Cellular Function and Maintenance	Function of leukocytes	1.93e-07			AIM2,BACH2,CCL5,CD70,CHST2,CTSS,DTX1,DUSP4,GPR68,IL10RA,IL2RA,ITGB7,LGALS1,P2RY6,SLAMF1,SLPI	16
Hematological System Development and Function, Tissue Morphology	Quantity of leukocytes	2.07e-07		-0.384	AIM2,BACH2,CCL5,CCR4,CD70,CHST2,CLEC10A,CTSS,CXCR3,DTX1,GPR68,IGHA1,IL10RA,IL2RA,ITGB7,KLF4,LGALS1,NOG,SATB1,SLPI,SSBP2,STAB1,TRAF1	23
Cell-mediated Immune Response, Cellular Movement, Hematological System Development and Function, Immune Cell Trafficking	T cell migration	2.17e-07		1.192	BACH2,CCL5,CCR4,COL4A3,CTSS,CXCR3,GPR15,IL2RA,ITGB7,LGALS1,SERPINE2,STAB1	12
Cell-mediated Immune Response, Cellular Movement, Hematological System Development and Function, Immune Cell Trafficking	Cell movement of T lymphocytes	4.52e-07		1.277	BACH2,CCL5,CCR4,COL4A3,CTSS,CXCR3,IL2RA,ITGB7,LGALS1,SERPINE2,STAB1	11
Cellular Movement, Hematological System Development and Function, Immune Cell Trafficking	Lymphocyte migration	1.13e-06		1.465	BACH2,CCL5,CCR10,CCR4,COL4A3,CTSS,CXCR3,GPR15,IL2RA,ITGB7,LGALS1,SERPINE2,STAB1	13
Hematological System Development and Function, Lymphoid Tissue Structure and Development, Tissue Morphology	Quantity of T lymphocytes	1.41e-06		0.387	AIM2,BACH2,CCL5,CCR4,CD70,CHST2,CLEC10A,CTSS,CXCR3,IL10RA,IL2RA,ITGB7,KLF4,LGALS1,NOG,SATB1	16
Inflammatory Response	Inflammation of body cavity	4.58e-06		-0.417	ASB2,BACH2,CCL5,CCR10,CCR4,COCH,CTSS,CXCR3,DTX1,F8,GUCY1A1,IL10RA,IL2RA,IL32,ITGB7,LGALS1,SLPI,STAB1,TNFAIP6	19
Inflammatory Response	Inflammation of absolute anatomical region	5.99e-06		-0.972	ASB2,BACH2,CCL5,CCR10,CCR4,COCH,CTSS,CXCR3,DTX1,F8,GUCY1A1,IL10RA,IL2RA,IL32,ITGB7,KLF4,LGALS1,P2RY6,SLPI,STAB1,TNFAIP6	21
Cell-mediated Immune Response, Cellular Movement, Hematological System Development and Function, Immune Cell Trafficking	Cell movement of helper T lymphocytes	6.19e-06		0.9	CCL5,CCR4,CXCR3,ITGB7,LGALS1	5
Cell-mediated Immune Response, Cellular Movement, Hematological System Development and Function, Immune Cell Trafficking	Cell movement of regulatory T lymphocytes	8.13e-06		1.91	CCR4,CXCR3,IL2RA,STAB1	4
Cell-mediated Immune Response, Cellular Movement, Hematological System Development and Function, Immune Cell Trafficking, Lymphoid Tissue Structure and Development	Homing of helper T lymphocytes	8.13e-06			CCL5,CCR4,CXCR3,ITGB7	4
Cellular Function and Maintenance	Function of lymphatic system cells	8.42e-06			BACH2,CCR4,CD70,CTSS,DTX1,IL10RA,IL2RA,ITGB7,LGALS1,SLAMF1,SLPI	11
Cellular Movement, Hematological System Development and Function, Immune Cell Trafficking	Cell movement of antigen presenting cells	9.07e-06		0.248	AIM2,ASB2,CCL5,COL4A3,CXCR3,IL10RA,LGALS1,NOG,P2RY6,PTGDS,SLAMF1,STAB1	12
Infectious Diseases	Infection of mammalia	9.5e-06	Decreased	-2.117	AIM2,ASGR2,CCR4,CD70,CXCR3,DHX58,DUSP4,IL10RA,ITGB7,SLAMF1,SLPI	11
Hematological Disease, Immunological Disease	Eosinophilia	1.32e-05			ADAMDEC1,CCR4,CTSS,EPB41L3,IL2RA,ITGB7,SLPI,TNFAIP6	8
Cellular Movement, Hematological System Development and Function, Immune Cell Trafficking	Migration of antigen presenting cells	1.47e-05		0.62	ASB2,CCL5,CXCR3,IL10RA,LGALS1,P2RY6,PTGDS,STAB1	8
Cell Death and Survival	Cell death of mononuclear leukocytes	1.59e-05		0.703	CCL5,CD70,CLEC10A,DHX58,DTX1,DUSP4,IL2RA,KLF4,LGALS1,MAP2K6,SATB1,TRAF1	12
Cellular Movement, Hematological System Development and Function, Immune Cell Trafficking, Inflammatory Response	Migration of phagocytes	1.88e-05		0.221	ASB2,CCL5,CTSS,CXCR3,IL10RA,LGALS1,P2RY6,PTGDS,SLPI,STAB1	10
Cellular Movement, Hematological System Development and Function, Immune Cell Trafficking, Inflammatory Response	Cell movement of phagocytes	1.92e-05		-0.146	AIM2,ASB2,CCL5,COL4A3,CTSS,CXCR3,IL10RA,IL2RA,LGALS1,NOG,P2RY6,PTGDS,SLAMF1,SLPI,STAB1	15
Cell Death and Survival	Apoptosis of mononuclear leukocytes	2.72e-05		0.166	CCL5,CD70,DHX58,DTX1,DUSP4,IL2RA,KLF4,LGALS1,MAP2K6,SATB1,TRAF1	11
Cellular Function and Maintenance, Hematological System Development and Function	Function of lymphocytes	2.9e-05			BACH2,CD70,CTSS,DTX1,IL10RA,IL2RA,ITGB7,LGALS1,SLAMF1,SLPI	10
Cellular Growth and Proliferation	Colony formation of brain cancer cell lines	2.94e-05			CDCA7L,EPB41L3	2
Cell-mediated Immune Response, Cellular Movement, Hematological System Development and Function, Immune Cell Trafficking	Migration of regulatory T lymphocytes	3.34e-05			CCR4,CXCR3,STAB1	3
Gastrointestinal Disease, Hematological Disease, Immunological Disease	Eosinophilia of gastrointestinal tract	3.46e-05			ADAMDEC1,EPB41L3,IL2RA,ITGB7,TNFAIP6	5
Cellular Development, Cellular Growth and Proliferation, Hematological System Development and Function, Lymphoid Tissue Structure and Development	Proliferation of activated T lymphocytes	4.26e-05			IL2RA,LGALS1,SATB1,SLAMF1,TRAF1	5
Cell Death and Survival	Cell death of T lymphocytes	4.56e-05		0.34	CCL5,CD70,CLEC10A,DHX58,DTX1,IL2RA,LGALS1,MAP2K6,SATB1,TRAF1	10
Cellular Development, Cellular Growth and Proliferation	Proliferation of blood cells	5.48e-05		0.968	BACH2,CCL5,CD70,CDKN1C,CLEC10A,CXCR3,DTX1,IL10RA,IL2RA,IL32,KLF4,LGALS1,MAP2K6,SATB1,SLAMF1,SLPI,TRADD,TRAF1	18
Cell Death and Survival	Cell death of lymphocytes	5.77e-05		1.032	CCL5,CD70,CLEC10A,DHX58,DTX1,DUSP4,IL2RA,LGALS1,MAP2K6,SATB1,TRAF1	11
Cell Death and Survival	Cell death of immune cells	5.78e-05		0.818	AIM2,CCL5,CD70,CLEC10A,DHX58,DTX1,DUSP4,IL2RA,IL32,KLF4,LGALS1,MAP2K6,SATB1,SLPI,TRAF1	15
Cell Death and Survival	Apoptosis of leukocytes	6.17e-05		-0.395	CCL5,CD70,DHX58,DTX1,DUSP4,IL2RA,KLF4,LGALS1,MAP2K6,SATB1,SLPI,TRAF1	12
Cell-mediated Immune Response, Cellular Movement, Hematological System Development and Function, Immune Cell Trafficking	Infiltration by T lymphocytes	6.85e-05		-0.603	CCL5,CCR4,COL4A3,IL2RA,LGALS1,SERPINE2	6
Inflammatory Response	Inflammatory response	7.34e-05		1.34	CCL5,CCR10,CCR4,CTSS,CXCR3,GPR68,IL10RA,IL2RA,ITGB7,KLF4,LGALS1,P2RY6,SLAMF1,SLPI,TNFAIP6,TRADD,ZBP1	17
Inflammatory Response, Organismal Injury and Abnormalities	Inflammation of organ	7.44e-05		-0.805	ASB2,BACH2,CCL5,CCR10,CCR4,CNN3,COCH,COL4A3,CTSS,CXCR3,DTX1,F8,GUCY1A1,IL10RA,IL2RA,IL32,ITGB7,KLF4,LGALS1,SLPI,STAB1,TNFAIP6	22
Cellular Movement	Extravasation of cells	7.57e-05		1	CCL5,CCR10,CXCR3,LMNA,TNFAIP6	5
Cell Death and Survival	Killing of cells	7.93e-05		1.141	CD70,CTSS,IL10RA,IL2RA,IL32,LGALS1,SLAMF1,SLPI	8
Cell-mediated Immune Response, Cellular Movement, Hematological System Development and Function, Immune Cell Trafficking	Transmigration of T lymphocytes	7.94e-05		1.091	CCL5,CTSS,CXCR3,STAB1	4
Cellular Movement, Hematological System Development and Function, Immune Cell Trafficking	Cellular infiltration by lymphocytes	8.41e-05		-0.911	CCL5,CCR4,COL4A3,IL2RA,LGALS1,NOG,SERPINE2	7
Cell Death and Survival	Apoptosis of T lymphocytes	8.57e-05		-0.25	CCL5,CD70,DHX58,DTX1,IL2RA,LGALS1,MAP2K6,SATB1,TRAF1	9
Cancer, Endocrine System Disorders, Gastrointestinal Disease, Organismal Injury and Abnormalities	Angiogenesis of pancreatic carcinoma	8.8e-05			CTSS,LGALS1	2
Hematological Disease, Immunological Disease, Inflammatory Disease	Eosinophilic inflammation	8.85e-05			ADAMDEC1,CCR4,CTSS,EPB41L3,IL2RA,TNFAIP6	6
Cellular Development, Cellular Growth and Proliferation, Hematological System Development and Function, Lymphoid Tissue Structure and Development	Cell proliferation of T lymphocytes	9.27e-05		0.612	BACH2,CCL5,CD70,CLEC10A,CXCR3,DTX1,IL2RA,KLF4,LGALS1,MAP2K6,SATB1,SLAMF1,TRADD,TRAF1	14
Cellular Development, Cellular Growth and Proliferation, Hematological System Development and Function, Lymphoid Tissue Structure and Development	Proliferation of mononuclear leukocytes	9.52e-05		0.612	BACH2,CCL5,CD70,CLEC10A,CXCR3,DTX1,IL10RA,IL2RA,KLF4,LGALS1,MAP2K6,SATB1,SLAMF1,SLPI,TRADD,TRAF1	16
Cellular Function and Maintenance, Hematological System Development and Function	Function of macrophages	9.57e-05			AIM2,CCL5,DUSP4,GPR68,P2RY6,SLAMF1,SLPI	7
Cell Death and Survival	Apoptosis of lymphocytes	0.0001		0.499	CCL5,CD70,DHX58,DTX1,DUSP4,IL2RA,LGALS1,MAP2K6,SATB1,TRAF1	10
Hematological System Development and Function, Lymphoid Tissue Structure and Development, Tissue Morphology	Quantity of regulatory T lymphocytes	0.0001		1.276	BACH2,CCL5,CD70,CHST2,CXCR3,IL2RA	6
Dermatological Diseases and Conditions, Organismal Injury and Abnormalities	Active stage psoriasis	0.000101			CDKN1C,DSC2,TNFAIP6	3
Cancer, Dermatological Diseases and Conditions, Hematological Disease, Immunological Disease, Organismal Injury and Abnormalities	SÃ©zary syndrome	0.000119			CCR4,DTX1,DUSP4,IL2RA,SATB1	5
Cellular Movement, Hematological System Development and Function, Immune Cell Trafficking, Inflammatory Response	Cell movement of macrophages	0.000136		0.603	AIM2,CCL5,COL4A3,CXCR3,NOG,P2RY6,PTGDS,SLAMF1,STAB1	9
Cellular Movement, Hematological System Development and Function, Immune Cell Trafficking, Inflammatory Response	Transmigration of phagocytes	0.00014		-0.243	CCL5,CTSS,LGALS1,SLPI,STAB1	5
Cellular Function and Maintenance	Function of antigen presenting cells	0.000159			AIM2,CCL5,CTSS,DUSP4,GPR68,P2RY6,SLAMF1,SLPI	8
Inflammatory Response, Respiratory Disease	Inflammation of respiratory system component	0.000164		0	ASB2,BACH2,CCL5,CCR4,COCH,CTSS,CXCR3,DTX1,IL2RA,LGALS1,TNFAIP6	11
Cell-mediated Immune Response, Cellular Movement, Hematological System Development and Function, Immune Cell Trafficking	Transendothelial migration of regulatory T lymphocytes	0.000175			CXCR3,STAB1	2
Cellular Movement, Hematological System Development and Function, Immune Cell Trafficking	Transmigration of leukocytes	0.000191		0.142	CCL5,CTSS,CXCR3,LGALS1,SLPI,STAB1	6
Cellular Movement	Migration of myeloid cells	0.000196		-0.808	CCL5,CTSS,LGALS1,P2RY6,PTGDS,SLPI,STAB1	7
Cell-To-Cell Signaling and Interaction, Cellular Movement	Recruitment of cells	0.000206		0.764	CCL5,CCR4,CLEC10A,COCH,CXCR3,IL2RA,LGALS1,MCOLN2,NOG,SLPI	10
Cellular Development, Cellular Growth and Proliferation, Hematological System Development and Function, Hematopoiesis, Lymphoid Tissue Structure and Development, Tissue Development	Hematopoiesis of mononuclear leukocytes	0.000214		0.64	BACH2,CCL5,CD70,CXCR3,DTX1,GPR68,IGHA1,IL10RA,IL2RA,KLF4,LGALS1,MSC,NOG,SATB1,SLAMF1	15
Inflammatory Disease, Inflammatory Response, Organismal Injury and Abnormalities, Respiratory Disease	Inflammation of lung	0.000217		0	ASB2,BACH2,CCR4,COCH,CTSS,CXCR3,DTX1,IL2RA,LGALS1,TNFAIP6	10
Cellular Development, Cellular Growth and Proliferation	Formation of multinucleated cells	0.000257			CCL5,IFITM1,LGALS1	3
Cellular Movement, Connective Tissue Development and Function, Hepatic System Development and Function	Migration of hepatic stellate cells	0.000257			CCL5,CXCR3,LGALS1	3
Cell-To-Cell Signaling and Interaction, Hematological System Development and Function	Signaling of T lymphocytes	0.000257			IL2RA,MAP2K6,SLAMF1	3
Cellular Development, Cellular Growth and Proliferation, Hematological System Development and Function, Lymphoid Tissue Structure and Development	Proliferation of lymphocytes	0.000278		0.822	BACH2,CCL5,CD70,CLEC10A,CXCR3,DTX1,IL2RA,KLF4,LGALS1,MAP2K6,SATB1,SLAMF1,SLPI,TRADD,TRAF1	15
Cellular Growth and Proliferation	Colony formation of tumor cell lines	0.000285		-0.424	BACH2,CCNG2,CDCA7L,EPB41L3,GPR68,KLF4,LMNA,SATB1,SLPI	9
Cellular Movement	Cell movement of myeloid cells	0.000291		-0.131	AIM2,CCL5,COL4A3,CTSS,CXCR3,IL2RA,LGALS1,NOG,P2RY6,PTGDS,SLAMF1,SLPI,STAB1	13
Cellular Growth and Proliferation	Doubling time of cells	0.000291			CDKN1C,DUSP4	2
Infectious Diseases, Neurological Disease, Organismal Injury and Abnormalities	Infection of brain	0.000291			CXCR3,P2RY6	2
Infectious Diseases	Viral Infection	0.000294		-0.686	ASGR2,CCL5,CCR4,CD70,CLDND1,CLEC10A,CTSS,CXCR3,DHX58,F8,GPR15,IFITM1,IL10RA,IL2RA,IL32,ITGB7,LGALS1,LMNA,P2RY6,PCSK5,SLAMF1,SLPI,STAB1,TRADD,ZBP1	25
Antimicrobial Response, Inflammatory Response	Antimicrobial response	0.000313			AIM2,CCL5,COCH,DHX58,IFITM1,IGHA1,IGHA2,SLPI,STAB1	9
Dermatological Diseases and Conditions, Infectious Diseases, Organismal Injury and Abnormalities	Tuberculoid leprosy	0.000332			CXCR3,SLAMF1,SLPI	3
Cancer, Organismal Injury and Abnormalities, Reproductive System Disease	Malignant neoplasm of male genital organ	0.000363			ADAMDEC1,AHRR,AK5,ASB2,BTBD11,CCL5,CCR4,CD70,CHST2,CLDND1,COCH,CTTNBP2,CXCR3,DHX58,DSC2,EPB41L3,F8,FBXL16,GALM,GPR55,GPR68,GPR82,IGSF9B,IL2RA,ITGB7,KLF4,LGALS1,MAP7,MGAT3,MPPED2,MSC,NPDC1,P2RY6,PCDH9,PCSK5,PID1,PTGDS,SASH1,SATB1,SERPINE2,SLAMF1,SSBP2,STAB1,TRADD	44
Cellular Development, Cellular Growth and Proliferation, Embryonic Development, Hematological System Development and Function, Hematopoiesis, Lymphoid Tissue Structure and Development, Organ Development, Organismal Development, Tissue Development	Lymphopoiesis	0.000378		0.979	BACH2,CCL5,CD70,CXCR3,DTX1,IGHA1,IL10RA,IL2RA,KLF4,LGALS1,MSC,NOG,SATB1,SLAMF1	14
Hematological System Development and Function, Immune Cell Trafficking, Inflammatory Response, Tissue Development	Accumulation of mononuclear leukocytes	0.000381		0.692	CCL5,CD70,CXCR3,IL10RA,IL2RA,PTGDS	6
Cell-To-Cell Signaling and Interaction, Cellular Movement, Hematological System Development and Function, Immune Cell Trafficking	Recruitment of leukocytes	0.000396		1.159	CCL5,CCR4,CLEC10A,COCH,CXCR3,IL2RA,LGALS1,MCOLN2,SLPI	9
Connective Tissue Disorders, Inflammatory Disease, Organismal Injury and Abnormalities, Skeletal and Muscular Disorders	Rheumatic Disease	0.000398		-1.067	AIM2,CCL5,CCR4,CD70,COCH,CTSS,FPR3,GPR15,IL10RA,IL2RA,IL32,ITGB7,LGALS1,PTGDS,SCML1,SCN3A,TNFAIP6,TRADD,TRAF1,ZBP1	20
Gastrointestinal Disease, Hematological Disease, Immunological Disease, Inflammatory Disease, Organismal Injury and Abnormalities	Eosinophilia of esophagus	0.000411			ADAMDEC1,EPB41L3,IL2RA,TNFAIP6	4
Cell-mediated Immune Response, Cellular Movement, Hematological System Development and Function, Immune Cell Trafficking	Trafficking of T lymphocytes	0.000418			CCL5,CCR10,CCR4	3
Cellular Movement, Hematological System Development and Function, Immune Cell Trafficking	Transmigration of antigen presenting cells	0.000418			CCL5,LGALS1,STAB1	3
Cell-mediated Immune Response, Cellular Movement, Hematological System Development and Function, Immune Cell Trafficking	Migration of TREG cells	0.000435			CCR4,CXCR3	2
Cell-To-Cell Signaling and Interaction, Cell-mediated Immune Response, Cellular Movement, Hematological System Development and Function, Immune Cell Trafficking	Recruitment of Th17 cells	0.000435			CCL5,CXCR3	2
Cell Death and Survival	Killing of natural killer cells	0.000467			CD70,LGALS1,SLAMF1	3
Inflammatory Disease	Chronic inflammatory disorder	0.000533			AIM2,CCL5,CCR10,CCR4,CD70,COCH,COL4A3,CXCR3,GPR15,IL10RA,IL2RA,IL32,ITGB7,LGALS1,SCML1,SLPI,STAB1,TNFAIP6,TRAF1	19
Cancer, Endocrine System Disorders, Gastrointestinal Disease, Organismal Injury and Abnormalities	Pancreatic endocrine tumor	0.000534			CD70,COL4A3,CTSS,GUCY1A1,PCSK5,PFKP,PID1,RGL1,SCN3A,STAB1	10
Cellular Movement, Hematological System Development and Function, Immune Cell Trafficking, Inflammatory Response	Migration of dendritic cells	0.000545		0.817	ASB2,CCL5,CXCR3,IL10RA,LGALS1	5
Humoral Immune Response, Protein Synthesis	Quantity of immunoglobulin	0.000565		-1.073	AIM2,BACH2,CCR10,CCR4,CTSS,DTX1,DUSP4,IL2RA	8
Cancer, Organismal Injury and Abnormalities, Reproductive System Disease	Prostate cancer	0.000593			ADAMDEC1,AHRR,AK5,ASB2,BTBD11,CCL5,CCR4,CD70,CHST2,CLDND1,COCH,CTTNBP2,CXCR3,DHX58,DSC2,EPB41L3,F8,FBXL16,GALM,GPR55,GPR68,GPR82,IGSF9B,IL2RA,ITGB7,KLF4,LGALS1,MAP7,MGAT3,MPPED2,MSC,NPDC1,PCDH9,PCSK5,PID1,PTGDS,SASH1,SATB1,SERPINE2,SLAMF1,SSBP2,STAB1,TRADD	43
Developmental Disorder, Skeletal and Muscular Disorders	Congenital hand deformity	0.000607			LMNA,NOG	2
Cell Cycle	G1 phase of squamous cell carcinoma cell lines	0.000607			CCNG2,KLF4	2
Cell-To-Cell Signaling and Interaction, Cellular Movement, Immune Cell Trafficking	Attraction of lymphocytes	0.000695			CCL5,CCR4,CXCR3	3
Cellular Movement	Invasion of prostate cancer cell lines	0.000703		1.176	CXCR3,KLF4,LMNA,SATB1,SERPINE2	5
Hereditary Disorder, Neurological Disease, Organismal Injury and Abnormalities	Rett Syndrome	0.000728			CCL5,DUSP4,FXYD7,GPR15,SERPINE2	5
Cell-To-Cell Signaling and Interaction	Activation of cells	0.000797		0.47	BACH2,CCL5,COL4A3,CTSS,DTX1,IL10RA,IL2RA,IL32,KLF4,LGALS1,NUCB2,P2RY6,SATB1,SERPINE2,SLAMF1,SLPI,ZBP1	17
Connective Tissue Disorders, Inflammatory Disease, Inflammatory Response, Organismal Injury and Abnormalities, Skeletal and Muscular Disorders	Inflammation of joint	0.000798		-1.067	AIM2,CCL5,CCR4,CD70,COCH,CTSS,GPR15,IL10RA,IL2RA,IL32,ITGB7,LGALS1,PTGDS,SCML1,SCN3A,TNFAIP6,TRADD,TRAF1	18
Cell-mediated Immune Response, Cellular Movement, Hematological System Development and Function, Immune Cell Trafficking	Cellular infiltration by TREG cells	0.000807			CCR4,IL2RA	2
Digestive System Development and Function, Organ Morphology, Tissue Morphology	Quantity of intestinal cells	0.000832			GFRA2,ITGB7,KLF4	3
Metabolic Disease, Organismal Injury and Abnormalities, Renal and Urological Disease	Albuminuria	0.000958			COL4A3,CXCR3,PTGDS,STAB1	4
Cancer, Endocrine System Disorders, Gastrointestinal Disease, Organismal Injury and Abnormalities	Pancreatic carcinoid tumor	0.000961			CD70,COL4A3,GUCY1A1,PCSK5,PFKP,PID1,RGL1,SCN3A,STAB1	9
Cancer, Organismal Injury and Abnormalities	Epithelial cancer in situ	0.000983			ASB2,COCH,CXCR3,P2RY6,TNFAIP6	5
Cell-To-Cell Signaling and Interaction, Cellular Movement, Hematological System Development and Function, Immune Cell Trafficking, Inflammatory Response	Chemoattraction of macrophages	0.00103			CCL5,CXCR3	2
Cellular Assembly and Organization, Cellular Function and Maintenance	Formation of tubulovesicular structures	0.00103			SERPINE2,SLPI	2
Infectious Diseases	Infection by Reoviridae	0.00103			CCL5,CTSS	2
Infectious Diseases	Infection by West Nile virus	0.00103			CCL5,CXCR3	2
Cell Death and Survival	Killing of Leishmania major	0.00103			IL10RA,IL2RA	2
Nucleic Acid Metabolism, Small Molecule Biochemistry	Phosphorylation of nucleoside diphosphates	0.00103			AK5,AK8	2
Antimicrobial Response, Inflammatory Response	Antibacterial response	0.00105			COCH,IGHA1,IGHA2,SLPI,STAB1	5
Cancer, Gastrointestinal Disease, Organismal Injury and Abnormalities	Colorectal cancer	0.00125			AHRR,AIM2,AK5,AK8,ASB2,BACH2,BTBD11,CCL5,CCNG2,CCR10,CCR4,CHST2,CLDND1,COL4A3,CRIP1,CTTNBP2,CXCR3,DSC2,DTX1,DUSP4,EPB41L3,F8,GPR55,GPR68,GUCY1A1,IFITM1,IGHA2,IGSF9B,IL10RA,IL2RA,IL32,ITGB7,KLF4,MGAT3,MSC,NOG,NREP,NUCB2,PCDH9,PCSK5,PFKP,PI16,PID1,SASH1,SATB1,SCML1,SERPINE2,SERTAD2,SLAMF1,SLPI,SSBP2,STAB1,TCTN1,TNFAIP6	54
Cell Signaling	Viral life cycle	0.00125			CCL5,CXCR3,IFITM1,SLPI	4
Cellular Function and Maintenance, Hematological System Development and Function	Function of T lymphocytes	0.00128			CD70,CTSS,DTX1,IL10RA,IL2RA,LGALS1,SLAMF1	7
Cancer, Endocrine System Disorders, Gastrointestinal Disease, Organismal Injury and Abnormalities	Growth of pancreatic endocrine tumor	0.00129			COL4A3,CTSS	2
Neurological Disease	Hypermyelination	0.00129			CCR10,EPB41L3	2
Cellular Movement, Hematological System Development and Function, Immune Cell Trafficking, Inflammatory Response	Transendothelial migration of dendritic cells	0.00129			CCL5,LGALS1	2
Cardiovascular Disease, Hereditary Disorder, Organismal Injury and Abnormalities, Skeletal and Muscular Disorders	Arrhythmogenic right ventricular dysplasia familial 9	0.00157			DSC2,LMNA	2
Organismal Injury and Abnormalities, Renal and Urological Disease	Fibrosis of renal glomerulus	0.00157			COL4A3,STAB1	2
Immunological Disease	Systemic autoimmune syndrome	0.00163			AIM2,BACH2,CCL5,CCR4,CD70,COCH,COL4A3,CTSS,CXCR3,GPR15,IL10RA,IL2RA,ITGB7,LGALS1,SCML1,TNFAIP6,TRAF1,ZBP1	18
Cancer, Organismal Injury and Abnormalities	Breast or colorectal cancer	0.00164			AHRR,AIM2,AK5,AK8,ASB2,BACH2,BTBD11,CCL5,CCNG2,CCR10,CCR4,CD70,CHST2,CLDND1,CLEC10A,COCH,COL4A3,CRIP1,CTTNBP2,CXCR3,DHX58,DSC2,DTX1,DUSP4,EPB41L3,F8,GPR55,GPR68,GUCY1A1,IFITM1,IGHA2,IGSF9B,IL10RA,IL2RA,IL32,ITGB7,KLF4,LGALS1,LMNA,MGAT3,MSC,NOG,NREP,NUCB2,PCDH9,PCSK5,PFKP,PI16,PID1,SASH1,SATB1,SCML1,SERPINE2,SERTAD2,SLAMF1,SLPI,SSBP2,SSPN,STAB1,TCTN1,TNFAIP6,TRIM69,UNC119B	63
Infectious Diseases	Dengue fever	0.00166			CCL5,F8,IL2RA	3
Cellular Function and Maintenance, Hematological System Development and Function	Function of regulatory T lymphocytes	0.00166			DTX1,IL2RA,LGALS1	3
Hematological System Development and Function, Immune Cell Trafficking, Inflammatory Response, Tissue Development	Accumulation of lymphocytes	0.00174		1.154	CCL5,CD70,CXCR3,IL10RA,IL2RA	5
Cellular Movement	Cellular infiltration	0.00181		-1.362	AIM2,CCL5,CCR4,COL4A3,CTSS,IL2RA,IL32,LGALS1,NOG,SERPINE2	10
Infectious Diseases	Viral entry by HIV-1	0.00187			CCL5,CCR4	2
Cellular Movement, Hematological System Development and Function, Immune Cell Trafficking	Transendothelial migration of leukocytes	0.00189			CXCR3,LGALS1,STAB1	3
Cell Death and Survival	Apoptosis of hematopoietic progenitor cells	0.00198		0.468	CCL5,DTX1,DUSP4,LGALS1,MAP2K6,SATB1	6
Cancer, Organismal Injury and Abnormalities	Advanced malignant tumor	0.00205		0	CCL5,CCR10,CCR4,CDCA7L,CXCR3,DUSP4,EPB41L3,IL2RA,KLF4,LGALS1,MGAT3,MSC,SERPINE2,SERTAD2,SLPI,STAB1	16
Hematological System Development and Function, Immune Cell Trafficking, Inflammatory Response, Tissue Development	Accumulation of leukocytes	0.00205		0.315	CCL5,CD70,CXCR3,IL10RA,IL2RA,PTGDS,SLPI	7
Cancer, Organismal Injury and Abnormalities	Tumor burden	0.00214			AIM2,CCL5,MGAT3	3
Cellular Function and Maintenance, Cellular Movement, Hematological System Development and Function, Immune Cell Trafficking, Lymphoid Tissue Structure and Development	Compartmentalization of leukocytes	0.00221			CCR4,CXCR3	2
Cellular Development, Cellular Growth and Proliferation	Formation of syncytia	0.00221			IFITM1,LGALS1	2
Carbohydrate Metabolism, Small Molecule Biochemistry	Metabolism of N-acetylglucosamine	0.00221			CHST2,MGAT3	2
Cancer, Organismal Injury and Abnormalities, Reproductive System Disease, Tumor Morphology	Progression of mammary tumor	0.00221			CCL5,MGAT3	2
Cell-To-Cell Signaling and Interaction, Cellular Movement, Hematological System Development and Function, Hypersensitivity Response, Immune Cell Trafficking, Inflammatory Response	Recruitment of mast cells	0.00221			CCL5,IL2RA	2
Cancer, Organismal Injury and Abnormalities, Reproductive System Disease	Tumorigenesis of prostatic carcinoma	0.00221			EPB41L3,GPR68	2
Cell Death and Survival, Organismal Injury and Abnormalities	Cell death of endothelial cells	0.00228		1.706	COL4A3,IL32,KLF4,LGALS1,MAP2K6,NOG	6
Cellular Movement, Hematological System Development and Function, Immune Cell Trafficking, Inflammatory Response	Migration of macrophages	0.00235			CCL5,P2RY6,PTGDS,STAB1	4
Digestive System Development and Function, Gastrointestinal Disease, Hepatic System Development and Function, Hepatic System Disease, Inflammatory Disease, Inflammatory Response, Organ Development, Organismal Injury and Abnormalities	Chronic hepatitis	0.00245			CCL5,CCR10,CXCR3,IL2RA,STAB1	5
Cellular Movement, Hematological System Development and Function, Immune Cell Trafficking	Homing of mononuclear leukocytes	0.00247		1.582	CCL5,CCR4,CHST2,CXCR3,ITGB7,LGALS1	6
Neurological Disease, Organismal Injury and Abnormalities	Syndromic encephalopathy	0.00255			CCL5,DUSP4,FXYD7,GPR15,SCN3A,SERPINE2,TCTN1	7
Cell Death and Survival	Apoptosis of T lymphoblasts	0.00257			CCL5,LGALS1	2
Cell-mediated Immune Response, Cellular Movement, Hematological System Development and Function, Immune Cell Trafficking, Inflammatory Response, Lymphoid Tissue Structure and Development	Chemotaxis of helper T lymphocytes	0.00257			CCL5,CCR4	2
Cell Death and Survival, Cellular Development, Cellular Function and Maintenance, Embryonic Development	Self-renewal of embryonic stem cell lines	0.00257			COCH,KLF4	2
Gastrointestinal Disease, Inflammatory Disease, Inflammatory Response, Organismal Injury and Abnormalities	Severe colitis	0.00257			IL10RA,ITGB7	2
Endocrine System Disorders, Gastrointestinal Disease, Immunological Disease, Metabolic Disease, Organismal Injury and Abnormalities	Insulin-dependent diabetes mellitus	0.00262			AIM2,BACH2,CCL5,CTSS,CXCR3,IL10RA,IL2RA,ITGB7,ZBP1	9
Cell-To-Cell Signaling and Interaction, Cellular Movement	Recruitment of myeloid cells	0.00264		0.543	CCL5,CLEC10A,COCH,IL2RA,LGALS1,MCOLN2,SLPI	7
Cellular Movement, Hematological System Development and Function, Immune Cell Trafficking, Lymphoid Tissue Structure and Development	Homing of lymphocytes	0.00278		1.315	CCL5,CCR4,CHST2,CXCR3,ITGB7	5
Infectious Diseases	Bacterial Infections	0.00293		-1.4	AIM2,ASGR2,CCR4,CXCR3,F8,IL2RA,P2RY6,SLAMF1,SLPI	9
Inflammatory Response	IgG response	0.00295			BACH2,IL2RA	2
Cancer, Organismal Injury and Abnormalities	Advanced malignant solid tumor	0.00298		0	CCL5,CDCA7L,CXCR3,DUSP4,EPB41L3,IL2RA,KLF4,LGALS1,MSC,SERPINE2,SERTAD2,SLPI	12
Cell Morphology, Nervous System Development and Function, Neurological Disease, Tissue Morphology	Abnormal morphology of neurites	0.00299			CCR10,EPB41L3,GFRA2,LMNA,PCDH9	5
Dermatological Diseases and Conditions, Neurological Disease, Organismal Injury and Abnormalities	Allodynia	0.00302			CCL5,CTSS,PTGDS	3
Cellular Function and Maintenance	Lymphocyte homeostasis	0.00317		0.759	CCL5,CD70,CXCR3,DTX1,IL10RA,IL2RA,KLF4,LGALS1,NOG,SATB1,SLAMF1	11
Cellular Movement, Hematological System Development and Function, Immune Cell Trafficking	Chemotaxis of leukocyte cell lines	0.00319			CCL5,CCR10,CXCR3	3
Cellular Development, Cellular Growth and Proliferation, Embryonic Development, Hematological System Development and Function, Hematopoiesis, Humoral Immune Response, Lymphoid Tissue Structure and Development, Organ Development, Organismal Development, Tissue Development	Differentiation of plasma cells	0.00319			CD70,IGHA1,LGALS1	3
Cell Signaling	Replication of viral replicon	0.00319			CCL5,IFITM1,SLPI	3
Cell Morphology, Nervous System Development and Function, Neurological Disease, Tissue Morphology	Abnormal morphology of axons	0.00319			CCR10,EPB41L3,GFRA2,LMNA	4
Immunological Disease	Allergy	0.00322			CCL5,CCR4,CNN3,CTSS,IL2RA,ITGB7,LGALS1,PTGDS,TNFAIP6	9
Gastrointestinal Disease, Hepatic System Disease, Organismal Injury and Abnormalities	Damage of liver	0.00324			CCL5,CCR10,CXCR3,IL2RA,MAP2K6,STAB1,TRAF1	7
Organismal Injury and Abnormalities, Reproductive System Disease	Endometriosis	0.00334			AHRR,CCR10,COCH,CXCR3,IL2RA,MPPED2,SLPI,TRAF1	8
Cell Cycle	Arrest in interphase of colorectal cancer cell lines	0.00336			KLF4,LGALS1,MAP2K6	3
Nervous System Development and Function, Neurological Disease	Abnormal morphology of sciatic nerve	0.00336			LMNA,SERPINE2	2
Cell Death and Survival, Cellular Function and Maintenance	Clearance of Pseudomonas aeruginosa	0.00336			COCH,PTGDS	2
Gastrointestinal Disease	Gastrointestinal dysmotility	0.00336			GFRA2,GUCY1A1	2
Infectious Diseases	Replication of cytomegalovirus	0.00336			IL10RA,ZBP1	2
Cellular Growth and Proliferation, Tissue Development	Proliferation of epithelial cells	0.00338		1.655	CCL5,CCNG2,CDKN1C,CXCR3,KLF4,LMNA,MAP2K6,MGAT3,NOG,TNFAIP6	10
Cellular Development, Connective Tissue Development and Function	Differentiation of fibroblast cell lines	0.00344		-1.154	KLF4,LMNA,MAP2K6,NUCB2,PTGDS	5
Hematological System Development and Function, Inflammatory Response, Tissue Morphology	Quantity of phagocytes	0.0035		0.054	CCR4,CLEC10A,CTSS,GPR68,IL2RA,ITGB7,LGALS1,SLPI,STAB1	9
Cardiovascular Disease, Organismal Injury and Abnormalities, Skeletal and Muscular Disorders	Dilated cardiomyopathy	0.00375			ASB2,CXCR3,DSC2,LMNA,PTGDS,STAB1	6
Inflammatory Disease, Organismal Injury and Abnormalities	Granuloma	0.00377			CCL5,COCH,CRIP1,CTSS,NOG	5
Cell Cycle, Connective Tissue Development and Function	Arrest in G2 phase of fibroblasts	0.00379			DUSP4,MAP2K6	2
Cellular Movement, Hematological System Development and Function, Immune Cell Trafficking	Chemotaxis of B-lymphocyte derived cell lines	0.00379			CCR10,CXCR3	2
Cellular Movement, Hematological System Development and Function, Immune Cell Trafficking, Inflammatory Response	Chemotaxis of monocyte-derived dendritic cells	0.00379			CCL5,CXCR3	2
Cellular Development, Hematopoiesis	Commitment of mononuclear leukocytes	0.00379			DTX1,KLF4	2
Cellular Compromise	Depletion of B lymphocytes	0.00379			CD70,IL2RA	2
Nervous System Development and Function, Tissue Morphology	Quantity of ganglion cells	0.00379			GFRA2,NOG	2
Cellular Development, Cellular Growth and Proliferation, Embryonic Development, Hematological System Development and Function, Hematopoiesis, Humoral Immune Response, Lymphoid Tissue Structure and Development, Organ Development, Organismal Development, Tissue Development	Differentiation of B lymphocytes	0.0041		0.927	BACH2,CD70,IGHA1,IL2RA,LGALS1,SATB1	6
Cell Cycle	Arrest in G2/M phase transition	0.0041			DUSP4,LGALS1,MAP2K6	3
Infectious Diseases	Viral entry by virus	0.0041			CCL5,CCR4,SLAMF1	3
Cancer, Organismal Injury and Abnormalities	Metastasis	0.00416		0	CCL5,CCR10,CCR4,CDCA7L,CXCR3,DUSP4,EPB41L3,IL2RA,LGALS1,MGAT3,MSC,SERTAD2,SLPI,STAB1	14
Cellular Movement, Hematological System Development and Function, Immune Cell Trafficking, Inflammatory Response, Nervous System Development and Function	Migration of microglia	0.00425			P2RY6,PTGDS	2
Cellular Movement, Hematological System Development and Function, Immune Cell Trafficking	Migration of peripheral blood lymphocytes	0.00425			CCL5,CXCR3	2
Cell Cycle	S phase of lymphocytes	0.00425			KLF4,LGALS1	2
Cancer, Hematological Disease, Immunological Disease, Organismal Injury and Abnormalities	Variant hairy-cell leukemia	0.00425			IGH,IL2RA	2
Developmental Disorder, Hereditary Disorder, Organismal Injury and Abnormalities, Skeletal and Muscular Disorders	Autosomal dominant Emery-Dreifuss muscular dystrophy	0.0043			CNN3,CYB561,LMNA	3
Hematological System Development and Function, Immune Cell Trafficking, Inflammatory Response, Tissue Development	Accumulation of T lymphocytes	0.00434			CCL5,CXCR3,IL10RA,IL2RA	4
Cell-To-Cell Signaling and Interaction	Response of mononuclear leukocytes	0.00455		-0.789	CD70,CTSS,F8,IL10RA,IL2RA,LGALS1	6
Cell Cycle, Gene Expression	Binding of DNA	0.00456		-1.015	AHRR,IL32,LGALS1,LMNA,MAP2K6,NPDC1,SLPI,SSBP2,TRADD,ZBP1	10
Dermatological Diseases and Conditions, Organismal Injury and Abnormalities	Psoriasis	0.00456			ADAMDEC1,CDKN1C,CRIP1,CTSS,DSC2,IFITM1,IL2RA,LGALS1,SLPI,TNFAIP6	10
Cancer, Dermatological Diseases and Conditions, Hematological Disease, Immunological Disease, Organismal Injury and Abnormalities	Cutaneous T-cell lymphoma	0.0046			CCR4,CXCR3,IFITM1,IL2RA	4
Cell-To-Cell Signaling and Interaction	Communication	0.00461			ASB2,ASGR2,CCL5,CD70,COL4A3,CXCR3,DTX1,FPR3,GPR15,IFITM1,IL2RA,KLF4,MAP2K6,PCSK5,SLAMF1,STAB1,TNFAIP6,TRADD	18
Organismal Injury and Abnormalities, Renal and Urological Disease	Proteinuria	0.00468		-1.179	CCL5,COL4A3,CXCR3,PTGDS,STAB1	5
Cell-To-Cell Signaling and Interaction, Humoral Immune Response, Inflammatory Response	Immune response of B lymphocytes	0.00474			CTSS,F8	2
Cell Morphology, Cellular Assembly and Organization	Size of nucleus	0.00474			LMNA,SERPINE2	2
Neurological Disease	Progressive motor neuropathy	0.00474			AK5,CCL5,CCNG2,CCR4,CTSS,CXCR3,FUCA1,IL2RA,PFKP,SCN3A	10
Cancer, Endocrine System Disorders, Organismal Injury and Abnormalities	Neuroendocrine tumor	0.00489			CD70,COCH,COL4A3,CTSS,GUCY1A1,NOG,PCSK5,PFKP,PID1,RGL1,SCN3A,STAB1	12
Tissue Development	Growth of epithelial tissue	0.00493		1.192	CCL5,CCNG2,CDKN1C,COL4A3,CXCR3,KLF4,LGALS1,LMNA,MAP2K6,MGAT3,NOG,TNFAIP6	12
Cellular Movement	Dissemination of cells	0.00493			CCL5,IL2RA,SLPI	3
Neurological Disease	Progressive neurological disorder	0.00499			AK5,CCL5,CCNG2,CCR4,COCH,CTSS,CXCR3,FUCA1,IL2RA,PFKP,SCN3A	11
Cancer, Organismal Injury and Abnormalities	Cancer of secretory structure	0.00506		0.391	ADAMDEC1,AHRR,AIM2,AK5,ASB2,BTBD11,CCL5,CCR10,CCR4,CD70,CDCA7L,CHST2,CLDND1,COCH,CTSS,CTTNBP2,CXCR3,DHX58,DSC2,EPB41L3,F8,FANK1,FBXL16,FPR3,GALM,GPR55,GPR68,GPR82,IFITM1,IGSF9B,IL2RA,ITGB7,KLF4,LGALS1,MAP7,MGAT3,MPPED2,MSC,NPDC1,PCDH9,PCSK5,PFKP,PID1,PTGDS,SASH1,SATB1,SERPINE2,SLAMF1,SLPI,SSBP2,STAB1,TRADD,TRIM69	53
Cell-mediated Immune Response, Cellular Movement, Hematological System Development and Function, Immune Cell Trafficking	Movement of CD4+ T-lymphocytes	0.00515			CCL5,CCR4,SERPINE2	3
Cell-mediated Immune Response, Cellular Development, Cellular Function and Maintenance, Cellular Growth and Proliferation, Embryonic Development, Hematological System Development and Function, Hematopoiesis, Lymphoid Tissue Structure and Development, Organ Development, Organismal Development, Tissue Development	Differentiation of follicular T helper cells	0.00525			IL10RA,IL2RA	2
Cell-To-Cell Signaling and Interaction	Hyperactivation of cells	0.00525			BACH2,LGALS1	2
Organ Morphology, Visual System Development and Function	Opening of eyelid	0.00525			NOG,SATB1	2
Cellular Movement, Hematological System Development and Function, Immune Cell Trafficking	Homing of leukocytes	0.00533		1.842	CCL5,CCR4,CHST2,CXCR3,ITGB7,LGALS1,SLAMF1,SLPI	8
Cancer, Hematological Disease, Immunological Disease, Organismal Injury and Abnormalities	Splenic cancer	0.00538			DTX1,IGH,IL2RA	3
Cellular Development, Cellular Growth and Proliferation	Cell proliferation of tumor cell lines	0.00542		-0.104	AIM2,CCNG2,CCR4,CDKN1C,COL4A3,CXCR3,DSC2,DTX1,DUSP4,EPB41L3,GPR55,HES6,IL2RA,IL32,KLF4,LGALS1,LMNA,MAP2K6,NUCB2,PFKP,SATB1,SLPI	22
Nervous System Development and Function, Neurological Disease	Abnormal morphology of nociceptor	0.00545			LGALS1	1
Nervous System Development and Function, Tissue Development	Accumulation of astrocytes	0.00545			PTGDS	1
Cancer, Cell-To-Cell Signaling and Interaction, Organismal Injury and Abnormalities	Activation of fibroblast cancer cells	0.00545			LGALS1	1
Inflammatory Response, Organismal Injury and Abnormalities, Skeletal and Muscular Disorders	Acute inflammation of hindpaw	0.00545			LGALS1	1
Cell-To-Cell Signaling and Interaction, Cell-mediated Immune Response, Cellular Movement, Hematological System Development and Function, Immune Cell Trafficking	Adhesion of TREG cells	0.00545			CXCR3	1
Cardiovascular System Development and Function, Cell-To-Cell Signaling and Interaction	Adhesion of sinusoidal endothelial cells	0.00545			CXCR3	1
Nervous System Development and Function, Skeletal and Muscular System Development and Function	After-discharge response	0.00545			GFRA2	1
Cancer, Organismal Injury and Abnormalities, Reproductive System Disease	Aggressive prostate carcinoma	0.00545			EPB41L3	1
Cancer, Organismal Injury and Abnormalities	Angiogenesis of adenocarcinoma	0.00545			LGALS1	1
Antigen Presentation, Cell-To-Cell Signaling and Interaction, Hematological System Development and Function, Humoral Immune Response, Inflammatory Response	Antigen presentation of B lymphocytes	0.00545			CTSS	1
Cell Cycle, Reproductive System Development and Function	Arrest in cell cycle progression of gonadal cell lines	0.00545			CCNG2	1
Cellular Development, Cellular Growth and Proliferation, Embryonic Development, Hematological System Development and Function, Hematopoiesis, Humoral Immune Response, Lymphoid Tissue Structure and Development, Organ Development, Organismal Development, Tissue Development	Arrest in lymphopoiesis of pro-B lymphocytes	0.00545			IL2RA	1
Cardiovascular Disease, Organismal Injury and Abnormalities, Renal and Urological Disease	Arteriolar nephrosclerosis	0.00545			PTGDS	1
Dermatological Diseases and Conditions, Developmental Disorder, Hereditary Disorder, Metabolic Disease, Organismal Injury and Abnormalities	Atypical Hutchinson Gilford progeria syndrome	0.00545			LMNA	1
Dermatological Diseases and Conditions, Developmental Disorder, Hereditary Disorder, Metabolic Disease, Organismal Injury and Abnormalities, Skeletal and Muscular Disorders	Atypical Werner syndrome	0.00545			LMNA	1
Connective Tissue Disorders, Dermatological Diseases and Conditions, Developmental Disorder, Gastrointestinal Disease, Hereditary Disorder, Metabolic Disease, Organismal Injury and Abnormalities, Skeletal and Muscular Disorders	Atypical mandibuloacral dysplasia with type A lipodystrophy	0.00545			LMNA	1
Connective Tissue Disorders, Hereditary Disorder, Metabolic Disease, Organismal Injury and Abnormalities, Skeletal and Muscular Disorders	Autosomal dominant familial partial lipodystrophy type 2	0.00545			LMNA	1
Developmental Disorder, Hereditary Disorder, Organismal Injury and Abnormalities, Skeletal and Muscular Disorders	Autosomal recessive Emery-Dreifuss muscular dystrophy type 3	0.00545			LMNA	1
Gastrointestinal Disease, Hereditary Disorder, Inflammatory Disease, Organismal Injury and Abnormalities	Autosomal recessive inflammatory bowel disease type 28	0.00545			IL10RA	1
Connective Tissue Development and Function, Skeletal and Muscular System Development and Function	Bone mineral content of fibula	0.00545			P2RY6	1
Connective Tissue Development and Function, Skeletal and Muscular System Development and Function	Bone mineral content of vertebral column	0.00545			P2RY6	1
Connective Tissue Disorders, Developmental Disorder, Hereditary Disorder, Organismal Injury and Abnormalities, Skeletal and Muscular Disorders	Brachydactyly type B2	0.00545			NOG	1
Cell Morphology, Cellular Assembly and Organization	Budding of mitochondria	0.00545			LGALS1	1
Cell Death and Survival, Connective Tissue Development and Function	Cell survival of fibrocytes	0.00545			COCH	1
Hereditary Disorder, Neurological Disease, Organismal Injury and Abnormalities, Skeletal and Muscular Disorders	Charcot-Marie-Tooth disease axonal type 2b1	0.00545			LMNA	1
Cell-To-Cell Signaling and Interaction, Cell-mediated Immune Response, Cellular Movement, Hematological System Development and Function, Immune Cell Trafficking, Inflammatory Response, Lymphoid Tissue Structure and Development	Chemoattraction of memory T lymphocytes	0.00545			CCL5	1
Dermatological Diseases and Conditions, Developmental Disorder, Hereditary Disorder, Metabolic Disease, Organismal Injury and Abnormalities	Childhood-onset Hutchinson-Gilford progeria syndrome	0.00545			LMNA	1
Cell Death and Survival, Cellular Function and Maintenance	Clearance of Pseudomonas aeruginosa UCBPP-PA14	0.00545			COCH	1
Cellular Development	Commitment of embryonic stem cell lines	0.00545			LMNA	1
Cellular Development, Hematopoiesis	Commitment of monocytes	0.00545			KLF4	1
Cellular Development	Commitment of muscle precursor cells	0.00545			LMNA	1
Cell Morphology, Hematological System Development and Function	Conversion of macrophages	0.00545			LGALS1	1
Carbohydrate Metabolism, Small Molecule Biochemistry	Cross-linkage of hyaluronic acid	0.00545			TNFAIP6	1
Cellular Growth and Proliferation	Cytostasis of brain cancer cell lines	0.00545			EPB41L3	1
Cell-To-Cell Signaling and Interaction, Inflammatory Response	Cytotoxic reaction of stria vascularis cells	0.00545			COCH	1
Cell-To-Cell Signaling and Interaction, Connective Tissue Development and Function, Inflammatory Response	Cytotoxic reaction of type I fibrocytes	0.00545			COCH	1
Cell-To-Cell Signaling and Interaction, Connective Tissue Development and Function, Inflammatory Response	Cytotoxic reaction of type II fibrocyte	0.00545			COCH	1
Cell-To-Cell Signaling and Interaction, Connective Tissue Development and Function, Inflammatory Response	Cytotoxic reaction of type III spiral ligament fibrocytes	0.00545			COCH	1
Cell-To-Cell Signaling and Interaction, Connective Tissue Development and Function, Inflammatory Response	Cytotoxic reaction of type IV fibrocyte	0.00545			COCH	1
Hereditary Disorder, Immunological Disease, Organismal Injury and Abnormalities	Deficiency of alpha interleukin 2 receptor	0.00545			IL2RA	1
Cellular Development, Skeletal and Muscular System Development and Function, Tissue Development	Delay in initiation of differentiation of quadriceps muscle	0.00545			SSPN	1
Cell-To-Cell Signaling and Interaction, Cellular Assembly and Organization, Skeletal and Muscular System Development and Function	Delay in initiation of fusion of muscle cell lines	0.00545			ASB2	1
Connective Tissue Development and Function, Embryonic Development, Organ Development, Organismal Development, Skeletal and Muscular System Development and Function, Tissue Development	Delay in initiation of ossification of mandible	0.00545			PCSK5	1
Connective Tissue Development and Function, Embryonic Development, Organ Development, Organismal Development, Respiratory System Development and Function, Skeletal and Muscular System Development and Function, Tissue Development	Delay in initiation of ossification of nasal bone	0.00545			PCSK5	1
Embryonic Development, Organismal Development, Skeletal and Muscular System Development and Function	Delay in ossification of limb	0.00545			PCSK5	1
Connective Tissue Development and Function, Embryonic Development, Organ Development, Organismal Development, Skeletal and Muscular System Development and Function, Tissue Development	Delay in ossification of vertebrae	0.00545			PCSK5	1
Cellular Assembly and Organization	Detachment of desmin filament	0.00545			LMNA	1
Cellular Development, Tissue Development, Visual System Development and Function	Differentiation of primary lens fiber cells	0.00545			NOG	1
Cardiovascular Disease, Developmental Disorder, Endocrine System Disorders, Hereditary Disorder, Organismal Injury and Abnormalities, Reproductive System Disease, Skeletal and Muscular Disorders	Dilated cardiomyopathy with hypergonadotropic hypogonadism	0.00545			LMNA	1
Cellular Growth and Proliferation	Doubling time of cervical cancer cell lines	0.00545			CDKN1C	1
Cellular Growth and Proliferation	Doubling time of fibroblasts	0.00545			DUSP4	1
Embryonic Development, Organismal Development, Tissue Morphology	Enlargement of external granular layer	0.00545			SERPINE2	1
Metabolic Disease, Organismal Injury and Abnormalities, Renal and Urological Disease	Experimental glomerular disease	0.00545			CDKN1C	1
Cellular Movement	Extravasation of leukemia cell lines	0.00545			LMNA	1
Cellular Movement	Extravasation of stem cells	0.00545			CCR10	1
Cardiovascular Disease, Dermatological Diseases and Conditions, Hereditary Disorder, Organismal Injury and Abnormalities, Skeletal and Muscular Disorders	Familial arrhythmogenic right ventricular dysplasia with mild palmoplantar keratoderma and woolly hair type 11	0.00545			DSC2	1
Carbohydrate Metabolism, Small Molecule Biochemistry	Formation of N-acetylglucosamine	0.00545			MGAT3	1
Cellular Compromise, DNA Replication, Recombination, and Repair	Fragmentation of heterochromatin	0.00545			LMNA	1
Developmental Disorder, Hereditary Disorder, Metabolic Disease, Neurological Disease, Organismal Injury and Abnormalities	Fucosidosis	0.00545			FUCA1	1
Cell-To-Cell Signaling and Interaction, Hematological System Development and Function, Immune Cell Trafficking, Inflammatory Response	Hyperactivation of regulatory T lymphocytes	0.00545			BACH2	1
Cancer, Hematological Disease, Immunological Disease, Organismal Injury and Abnormalities	Hyperplasia of CD4+ T-lymphocytes	0.00545			DUSP4	1
Cancer, Connective Tissue Disorders, Organismal Injury and Abnormalities, Skeletal and Muscular Disorders	Hyperplasia of chondrocytes	0.00545			NOG	1
Dental Disease, Developmental Disorder, Gastrointestinal Disease, Hereditary Disorder, Organismal Injury and Abnormalities	Hypomaturation type amelogenesis imperfecta IIA6	0.00545			GPR68	1
Connective Tissue Disorders, Developmental Disorder, Endocrine System Disorders, Organismal Injury and Abnormalities, Reproductive System Disease, Skeletal and Muscular Disorders	IMAGE syndrome	0.00545			CDKN1C	1
Carbohydrate Metabolism, Drug Metabolism, Small Molecule Biochemistry	Immobilization of hyaluronic acid	0.00545			TNFAIP6	1
Hereditary Disorder, Immunological Disease, Organismal Injury and Abnormalities	Immunodeficiency 41 with lymphoproliferation and autoimmunity	0.00545			IL2RA	1
Cell-To-Cell Signaling and Interaction, Cellular Growth and Proliferation, Hematological System Development and Function	Induction of activated T lymphocyte	0.00545			LGALS1	1
Carbohydrate Metabolism, Lipid Metabolism, Small Molecule Biochemistry	Induction of phosphatidylserine	0.00545			LGALS1	1
Infectious Diseases, Neurological Disease, Organismal Injury and Abnormalities	Infection of olfactory bulb	0.00545			P2RY6	1
Cell Morphology, Cellular Movement, Nervous System Development and Function	Innervation of parasympathetic neurons	0.00545			GFRA2	1
Endocrine System Disorders, Gastrointestinal Disease, Immunological Disease, Metabolic Disease, Organismal Injury and Abnormalities	Insulin dependent diabetes mellitus type 10	0.00545			IL2RA	1
Nervous System Development and Function	Integration of sensorimotor cortex	0.00545			SERPINE2	1
Developmental Disorder, Hereditary Disorder, Neurological Disease, Organismal Injury and Abnormalities, Renal and Urological Disease, Skeletal and Muscular Disorders	Joubert syndrome type 13	0.00545			TCTN1	1
Developmental Disorder, Hereditary Disorder, Organismal Injury and Abnormalities, Skeletal and Muscular Disorders	LMNA-related congenital muscular dystrophy	0.00545			LMNA	1
Cardiovascular Disease, Developmental Disorder, Hereditary Disorder, Organismal Functions, Organismal Injury and Abnormalities, Skeletal and Muscular Disorders	Limb girdle muscular dystrophy type 1b	0.00545			LMNA	1
Cardiovascular Disease, Connective Tissue Disorders, Dermatological Diseases and Conditions, Metabolic Disease, Organismal Injury and Abnormalities, Skeletal and Muscular Disorders	Lipoatrophy with diabetes hepatic steatosis hypertrophic cardiomyopathy and leukomelanodermic papules	0.00545			LMNA	1
Cancer, Cell Death and Survival, Cell Morphology, Organismal Injury and Abnormalities, Tissue Morphology, Tumor Morphology	Loss of somatostatin cells	0.00545			SATB1	1
Cell Death and Survival, Cell Morphology, Nutritional Disease, Organ Morphology, Organismal Injury and Abnormalities, Skeletal and Muscular Disorders, Skeletal and Muscular System Development and Function, Tissue Morphology	Loss of vascular smooth muscle cells	0.00545			LMNA	1
Nervous System Development and Function	Mechanotransduction of embryonic cell lines	0.00545			LMNA	1
Connective Tissue Development and Function, Nervous System Development and Function	Mechanotransduction of fibroblast cell lines	0.00545			LMNA	1
Cancer, Neurological Disease, Organismal Injury and Abnormalities	Metastatic medulloblastoma	0.00545			CDCA7L	1
Carbohydrate Metabolism, Lipid Metabolism, Molecular Transport, Small Molecule Biochemistry	Mobilization of phosphatidylserine	0.00545			LGALS1	1
Cardiovascular Disease, Gastrointestinal Disease, Hereditary Disorder, Neurological Disease, Organismal Injury and Abnormalities	Moyamoya disease type 6 with achalasia	0.00545			GUCY1A1	1
Cardiovascular Disease, Developmental Disorder, Hereditary Disorder, Organismal Injury and Abnormalities, Skeletal and Muscular Disorders	Muscular dystrophy of cardiac muscle	0.00545			LMNA	1
Neurological Disease, Skeletal and Muscular Disorders	Neurogenic atrophy of myofiber	0.00545			SERPINE2	1
Organismal Injury and Abnormalities, Tissue Morphology	Permeability of intestinal epithelium	0.00545			IL10RA	1
Infectious Diseases	Production of human herpesvirus 2	0.00545			IL32	1
Developmental Disorder, Hereditary Disorder, Organismal Injury and Abnormalities, Skeletal and Muscular Disorders	Proximal symphalangism type 1A	0.00545			NOG	1
Tissue Morphology	Quantity of Mycobacterium tuberculosis H37Rv	0.00545			IL32	1
Hematological System Development and Function, Lymphoid Tissue Structure and Development, Tissue Morphology	Quantity of Th17/1 cells	0.00545			IL10RA	1
Connective Tissue Development and Function, Skeletal and Muscular System Development and Function, Tissue Morphology	Quantity of colony forming unit osteoblasts	0.00545			NOG	1
Organ Morphology, Skeletal and Muscular System Development and Function	Quantity of masseter muscle	0.00545			MSC	1
Digestive System Development and Function, Nervous System Development and Function, Organ Morphology, Tissue Morphology	Quantity of myenteric ganglion cells	0.00545			GFRA2	1
Cellular Assembly and Organization	Quantity of peripheral heterochromatin	0.00545			LMNA	1
Organ Morphology, Skeletal and Muscular System Development and Function	Quantity of pterygoid muscles	0.00545			MSC	1
Organ Morphology, Skeletal and Muscular System Development and Function	Quantity of temporalis muscle	0.00545			MSC	1
Cellular Assembly and Organization	Reassembly of GW body	0.00545			LMNA	1
Cell-To-Cell Signaling and Interaction, Cellular Movement, Hematological System Development and Function, Immune Cell Trafficking, Inflammatory Response	Recruitment of peripheral blood macrophages	0.00545			MCOLN2	1
Infectious Diseases	Release of human herpesvirus 4	0.00545			LMNA	1
DNA Replication, Recombination, and Repair	Remodeling of minimal viral promoter	0.00545			IL2RA	1
Organ Morphology, Organismal Functions	Repair of quadriceps muscle	0.00545			SSPN	1
Inflammatory Disease, Inflammatory Response, Organismal Injury and Abnormalities, Renal and Urological Disease	Severe glomerulonephritis	0.00545			COL4A3	1
Cell Morphology, Cellular Assembly and Organization	Size of keratohyalin granules	0.00545			KLF4	1
Nervous System Development and Function, Organ Morphology, Organismal Development	Size of subcommissural organ	0.00545			KLF4	1
Cardiovascular Disease, Connective Tissue Disorders, Developmental Disorder, Hereditary Disorder, Organismal Injury and Abnormalities, Skeletal and Muscular Disorders	Slovenian type heart-hand syndrome	0.00545			LMNA	1
Cellular Assembly and Organization	Stabilization of sarcolemma	0.00545			CTSS	1
Cancer, Endocrine System Disorders, Gastrointestinal Disease, Organismal Injury and Abnormalities	Stage II pancreatic ductal adenocarcinoma	0.00545			KLF4	1
Cell Cycle	Stem-like state of colorectal cancer cell lines	0.00545			KLF4	1
Cell Cycle	Stem-like state of pancreatic cancer cell lines	0.00545			KLF4	1
Connective Tissue Development and Function, Skeletal and Muscular System Development and Function, Tissue Development, Tissue Morphology	Structure of trabecular bone	0.00545			NOG	1
Nucleic Acid Metabolism, Small Molecule Biochemistry	Synthesis of dADP	0.00545			AK5	1
Cancer, Endocrine System Disorders, Gastrointestinal Disease, Organismal Injury and Abnormalities	TNM stage I pancreatic tumor	0.00545			SERPINE2	1
Cancer, Endocrine System Disorders, Gastrointestinal Disease, Organismal Injury and Abnormalities	TNM stage III pancreatic tumor	0.00545			SERPINE2	1
Cancer, Endocrine System Disorders, Gastrointestinal Disease, Organismal Injury and Abnormalities	TNM stage IVB pancreatic tumor	0.00545			SERPINE2	1
Developmental Disorder, Hereditary Disorder, Organismal Injury and Abnormalities, Skeletal and Muscular Disorders	Tarsal-carpal coalition syndrome	0.00545			NOG	1
Connective Tissue Disorders, Organismal Injury and Abnormalities, Skeletal and Muscular Disorders	Teunissen Cremers syndrome	0.00545			NOG	1
Inflammatory Disease, Inflammatory Response, Organismal Injury and Abnormalities, Respiratory Disease	Th2-type chronic pneumonitis	0.00545			BACH2	1
Cell-mediated Immune Response, Cellular Movement, Hematological System Development and Function, Immune Cell Trafficking	Transendothelial migration of TREG cells	0.00545			CXCR3	1
Cellular Movement, Hematological System Development and Function, Immune Cell Trafficking, Inflammatory Response	Transendothelial migration of peripheral dendritic cells	0.00545			LGALS1	1
Digestive System Development and Function	Transition of small intestine	0.00545			GFRA2	1
Cellular Function and Maintenance	Turnover of myofiber	0.00545			CTSS	1
Infectious Diseases	Viral entry by Feline immunodeficiency virus	0.00545			CCR4	1
Infectious Diseases	Viral entry by Simian immunodeficiency virus	0.00545			CCR4	1
Dermatological Diseases and Conditions, Infectious Diseases, Inflammatory Disease, Inflammatory Response, Organismal Injury and Abnormalities	Wells syndrome	0.00545			IL2RA	1
Cell-mediated Immune Response, Cellular Development, Cellular Function and Maintenance, Cellular Growth and Proliferation, Embryonic Development, Hematological System Development and Function, Hematopoiesis, Lymphoid Tissue Structure and Development, Organ Development, Organismal Development, Tissue Development	T cell development	0.0055		0.759	CCL5,CD70,CXCR3,DTX1,IL10RA,IL2RA,KLF4,LGALS1,NOG,SATB1	10
Developmental Disorder, Hereditary Disorder, Organismal Injury and Abnormalities, Skeletal and Muscular Disorders	Progressive muscular dystrophy	0.00559			CNN3,CTSS,CYB561,IL32	4
Gastrointestinal Disease, Hepatic System Disease, Organismal Injury and Abnormalities	Hepatic injury	0.00564			CCL5,CCR10,CXCR3,IL2RA,STAB1,TRAF1	6
Connective Tissue Disorders, Organismal Injury and Abnormalities, Skeletal and Muscular Disorders	Non-traumatic arthropathy	0.00572			AIM2,CCL5,CCR4,CD70,COCH,GPR15,IL10RA,IL2RA,LGALS1,PTGDS,SCML1,SCN3A,TNFAIP6,TRAF1	14
Cell-To-Cell Signaling and Interaction, Hematological System Development and Function	Aggregation of blood cells	0.00573	Increased	2.207	CCL5,CCR4,CXCR3,GUCY1A1,LGALS1,SERPINE2	6
Inflammatory Disease	Severe inflammatory disorder	0.00575			COL4A3,IL10RA,IL2RA,ITGB7,SLPI	5
Cell-To-Cell Signaling and Interaction, Hematological System Development and Function, Inflammatory Response	Immune response of CD4+ T-lymphocytes	0.00578			IL10RA,IL2RA	2
Hematological Disease, Immunological Disease, Infectious Diseases	Infection of T lymphocytes	0.00578			CCL5,ITGB7	2
Cancer, Cell Morphology, Organismal Injury and Abnormalities, Tissue Morphology, Tumor Morphology	Morphology of tumor cells	0.00578			MGAT3,SATB1	2
Cell-mediated Immune Response, Cellular Development, Cellular Function and Maintenance, Cellular Growth and Proliferation, Embryonic Development, Hematological System Development and Function, Hematopoiesis, Lymphoid Tissue Structure and Development, Organ Development, Organismal Development, Tissue Development	Differentiation of T lymphocytes	0.0058		0.848	CCL5,CD70,DTX1,IL10RA,IL2RA,KLF4,NOG,SATB1	8
Developmental Disorder, Hereditary Disorder, Organismal Injury and Abnormalities, Skeletal and Muscular Disorders	Dystrophy of muscle	0.00586			CNN3,CTSS,CYB561,IL32,LMNA	5
Cell-To-Cell Signaling and Interaction, Inflammatory Response	Immune response of leukocytes	0.00587		-0.365	CTSS,F8,IGHA1,IGHA2,IL10RA,IL2RA,LGALS1	7
Cellular Development, Cellular Growth and Proliferation, Hematological System Development and Function, Lymphoid Tissue Structure and Development	Expansion of mononuclear leukocytes	0.00622		-0.068	CD70,CXCR3,IL10RA,IL2RA,SLAMF1	5
Cancer, Organismal Injury and Abnormalities, Reproductive System Disease	Genital tract cancer	0.00632			ADAMDEC1,AHRR,AK5,ASB2,ASGR2,BTBD11,CCL5,CCR4,CD70,CHST2,CLDND1,COCH,CTSS,CTTNBP2,CXCR3,DHX58,DSC2,DTX1,DUSP4,EPB41L3,F8,FBXL16,FXYD1,GALM,GPR55,GPR68,GPR82,GUCY1A1,IFITM1,IGSF9B,IL2RA,ITGB7,KLF4,LGALS1,LMNA,LRRN3,MAP2K6,MAP7,MCOLN2,MGAT3,MPPED2,MSC,NPDC1,P2RY6,PCDH9,PCSK5,PFKP,PID1,PTGDS,SASH1,SATB1,SCN3A,SERPINE2,SLAMF1,SLPI,SSBP2,STAB1,TNFAIP6,TRADD	59
Cell-mediated Immune Response, Cellular Movement, Hematological System Development and Function, Immune Cell Trafficking	Cellular infiltration by CD8+ T lymphocyte	0.00633			CCL5,SERPINE2	2
Cellular Movement, Hematological System Development and Function, Hematopoiesis	Chemotaxis of hematopoietic progenitor cells	0.00633			CCR4,CXCR3	2
Cell Death and Survival	Cell viability of prostate cancer cell lines	0.00635			GUCY1A1,KLF4,TRADD	3
Cellular Development, Skeletal and Muscular System Development and Function, Tissue Development	Differentiation of muscle	0.00636		0.979	ASB2,IL2RA,LGALS1,LMNA,MAP2K6,NOG,SSPN	7
Humoral Immune Response, Protein Synthesis	Quantity of IgG1	0.00638	Decreased	-2	BACH2,CCR4,DUSP4,IL2RA	4
Immunological Disease	Immediate hypersensitivity	0.00644			CCL5,CCR4,CNN3,IL2RA,ITGB7,LGALS1,PTGDS	7
Cell Death and Survival	Apoptosis	0.00656		0.017	AIM2,ASB2,BACH2,CCL5,CD70,CDKN1C,COL4A3,CRIP1,CTSS,CXCR3,DHX58,DTX1,DUSP4,EVA1C,FANK1,IL10RA,IL2RA,IL32,KLF4,LGALS1,LMNA,MAP2K6,MGAT3,NOG,PTGDS,SATB1,SERPINE2,SLAMF1,SLPI,TRADD,TRAF1	31
Cell Morphology, Immunological Disease, Lymphoid Tissue Structure and Development	Abnormal morphology of lymphocytes	0.00659			BACH2,CCR10,DTX1,IL2RA,ITGB7	5
Cell Morphology	Polarization of cells	0.00659		1.067	CCL5,CTSS,SLAMF1,SSPN,ZBP1	5
Cellular Development, Skeletal and Muscular System Development and Function, Tissue Development	Differentiation of myoblasts	0.00672			ASB2,IL2RA,LGALS1,LMNA	4
Cancer, Hematological Disease, Immunological Disease, Organismal Injury and Abnormalities	Neoplasia of leukocytes	0.00676			ADAMDEC1,AIM2,BACH2,CCL5,CCNG2,CCR4,CD70,CDCA7L,COCH,CXCR3,DTX1,DUSP4,GPR15,IFITM1,IGH,IL2RA,LGALS1,MSC,PCSK5,SATB1,SSBP2,TRADD,TRAF1	23
Cell-To-Cell Signaling and Interaction, Cellular Movement, Hematological System Development and Function, Immune Cell Trafficking, Inflammatory Response, Lymphoid Tissue Structure and Development	Chemoattraction of lymphocytes	0.00691			CCL5,CXCR3	2
Cell Morphology, Reproductive System Development and Function	Morphology of breast cell lines	0.00691			KLF4,MGAT3	2
Cell-To-Cell Signaling and Interaction, Cellular Movement, Hematological System Development and Function, Immune Cell Trafficking, Inflammatory Response	Recruitment of phagocytes	0.00702		0.873	CCL5,CLEC10A,COCH,IL2RA,MCOLN2,SLPI	6
Cell Death and Survival	Killing of bacteria	0.00715			CTSS,SLAMF1,SLPI	3
Inflammatory Response	Inflammation of secretory structure	0.00724			CTSS,F8,GUCY1A1,IL2RA,IL32	5
Digestive System Development and Function, Hepatic System Development and Function, Organ Development	Response of liver	0.00733			CCL5,CCR10,CXCR3,DTX1,IL10RA,IL2RA,STAB1	7
Dermatological Diseases and Conditions, Immunological Disease, Inflammatory Disease, Inflammatory Response, Organismal Injury and Abnormalities	Atopic dermatitis	0.00735			CCL5,CCR4,CNN3,IL2RA,ITGB7,LGALS1	6
Dermatological Diseases and Conditions, Organismal Injury and Abnormalities	Alopecia areata	0.00751			CXCR3,IL2RA	2
Cardiovascular System Development and Function	Binding of blood vessel	0.00751			ITGB7,STAB1	2
Cellular Development, Cellular Growth and Proliferation, Connective Tissue Development and Function	Development of fibroblast cell lines	0.00751			KLF4,NOG	2
Cellular Function and Maintenance	Maintenance of T lymphocytes	0.00751			CCR4,ITGB7	2
Cancer, Organismal Injury and Abnormalities	Metastatic solid tumor	0.00761		0	CCL5,CDCA7L,CXCR3,DUSP4,EPB41L3,IL2RA,LGALS1,MSC,SERTAD2,SLPI	10
Cellular Development, Connective Tissue Development and Function, Tissue Development	Differentiation of bone cells	0.00779		1.793	CCL5,GPR55,GPR68,IFITM1,IL32,KLF4,LMNA,NOG	8
Cell Death and Survival	Apoptosis of thymocytes	0.0078			DTX1,LGALS1,MAP2K6,SATB1	4
Gene Expression	Transcription	0.00794	Increased	2.026	AHRR,BACH2,CCL5,CDKN1C,CRIP1,CXCR3,DTX1,DUSP4,FANK1,FXYD1,HES6,KLF4,LGALS1,LMNA,MAP2K6,MSC,NOG,NPDC1,PID1,SATB1,SERTAD2,SSPN,STAB1,TRADD,TRAF1,ZBP1	26
Cell Death and Survival	Apoptosis of PBMCs	0.00814			CCL5,KLF4	2
Cell-mediated Immune Response, Cellular Development, Cellular Function and Maintenance, Cellular Growth and Proliferation, Embryonic Development, Hematological System Development and Function, Hematopoiesis, Lymphoid Tissue Structure and Development, Organ Development, Organismal Development, Tissue Development	Differentiation of effector T lymphocytes	0.00814			CD70,IL2RA	2
Hematological Disease, Immunological Disease, Respiratory Disease	Eosinophilia of airway	0.00814			SLPI,TNFAIP6	2
Organ Morphology, Tissue Morphology	Quantity of dermal cells	0.00814			KLF4,NOG	2
Hematological System Development and Function, Tissue Morphology	Quantity of myeloid cells	0.00814		1.342	CCR4,CLEC10A,CTSS,GPR68,IL2RA,ITGB7,LGALS1,SLPI,STAB1	9
Cellular Growth and Proliferation	Colony formation	0.00825		-0.39	BACH2,CCNG2,CDCA7L,EPB41L3,GPR68,IL32,KLF4,LMNA,SATB1,SLPI	10
Cell Death and Survival	Necrosis	0.00849		0.343	AIM2,BACH2,CCL5,CD70,CDKN1C,CLEC10A,COL4A3,CTSS,CXCR3,DHX58,DTX1,DUSP4,EVA1C,GFRA2,GPR68,GUCY1A1,IL2RA,IL32,KLF4,LGALS1,LMNA,MAP2K6,MCOLN2,MGAT3,NOG,PTGDS,SATB1,SERPINE2,SLPI,TRADD,TRAF1	31
Cellular Development, Cellular Growth and Proliferation, Connective Tissue Development and Function, Hematological System Development and Function, Lymphoid Tissue Structure and Development, Tissue Development	Proliferation of PBMCs	0.00859			IL10RA,IL2RA,KLF4	3
Humoral Immune Response, Protein Synthesis	Quantity of IgA	0.00859			BACH2,CCR10,IL2RA	3
Cell-To-Cell Signaling and Interaction, Cellular Movement, Hematological System Development and Function, Immune Cell Trafficking	Recruitment of mononuclear leukocytes	0.00878		1.207	CCL5,CCR4,CXCR3,MCOLN2	4
Cancer, Organismal Injury and Abnormalities	Lymphoid Cancer and Tumors	0.00878			AIM2,BACH2,CCL5,CCNG2,CCR4,CD70,CDCA7L,COCH,CTSS,CXCR3,DTX1,DUSP4,GPR15,IFITM1,IGH,IL2RA,LGALS1,MSC,PCSK5,SATB1,SSBP2,TRADD,TRAF1	23
Cellular Development, Cellular Growth and Proliferation, Hematological System Development and Function, Lymphoid Tissue Structure and Development	Clonal expansion of T lymphocytes	0.00878			CD70,CXCR3	2
Cell-To-Cell Signaling and Interaction	Aggregation of cells	0.00905		1.741	CCL5,CCR4,CXCR3,DSC2,GUCY1A1,LGALS1,SERPINE2	7
Cardiovascular System Development and Function, Cell-To-Cell Signaling and Interaction	Binding of endothelial cells	0.00914		1.945	CCL5,COL4A3,CXCR3,ITGB7,STAB1	5
Cell-To-Cell Signaling and Interaction, Hematological System Development and Function	Response of lymphocytes	0.00914			CD70,CTSS,IL10RA,IL2RA,LGALS1	5
Cellular Movement, Hematological System Development and Function, Immune Cell Trafficking	Cellular infiltration by leukocytes	0.00916		-1.785	AIM2,CCL5,CCR4,COL4A3,IL2RA,LGALS1,NOG,SERPINE2	8
Cellular Movement, Hematological System Development and Function	Cell movement of hematopoietic progenitor cells	0.00922			CCL5,CCR4,CXCR3	3
Cell-To-Cell Signaling and Interaction, Cell-mediated Immune Response, Cellular Movement, Hematological System Development and Function, Immune Cell Trafficking	Recruitment of T lymphocytes	0.00922			CCL5,CCR4,CXCR3	3
Cellular Development, Connective Tissue Development and Function, Skeletal and Muscular System Development and Function, Tissue Development	Differentiation of osteoclasts	0.0093		0.882	CCL5,GPR55,GPR68,IL32,KLF4	5
Infectious Diseases	Infection of fibroblast cell lines	0.00945			ASGR2,CCL5	2
Gastrointestinal Disease, Inflammatory Response, Organismal Injury and Abnormalities	Inflammation of salivary gland	0.00945			CTSS,IL2RA	2
Antimicrobial Response	Inhibition of HIV	0.00945			CCL5,SLPI	2
Cell-To-Cell Signaling and Interaction, Hematological System Development and Function, Immune Cell Trafficking, Inflammatory Response	Activation of T lymphocytes	0.00961		1.803	BACH2,CCL5,DTX1,IL2RA,LGALS1,SATB1,SLAMF1	7
Cellular Development, Connective Tissue Development and Function, Tissue Development	Differentiation of connective tissue cells	0.00978		0.894	CCL5,GPR55,GPR68,IFITM1,IL32,KLF4,LMNA,MAP2K6,NOG,NUCB2,PTGDS	11
Cellular Development, Cellular Growth and Proliferation	Cell proliferation of ovarian cancer cell lines	0.00983		1.067	GPR55,LGALS1,NUCB2,SLPI	4
Protein Synthesis	Quantity of interleukin	0.00983		-0.771	AIM2,DHX58,IL10RA,TRADD	4
Cardiovascular System Development and Function, Cellular Development, Cellular Growth and Proliferation, Embryonic Development, Organ Development, Organismal Development, Skeletal and Muscular System Development and Function, Tissue Development	Proliferation of cardiomyocytes	0.00987			CCL5,NOG,P2RY6	3
Cancer, Hematological Disease, Organismal Injury and Abnormalities	Hematologic cancer of cells	0.01			AIM2,BACH2,CCR4,COCH,CXCR3,DTX1,DUSP4,GPR15,IFITM1,IGH,IL2RA,LGALS1,SATB1,SSBP2	14
Cardiovascular System Development and Function, Cell Death and Survival	Cell viability of endothelial cell lines	0.0101			COL4A3,CXCR3	2
Cellular Development, Skeletal and Muscular System Development and Function, Tissue Development	Differentiation of skeletal muscle	0.0102			ASB2,MAP2K6,SSPN	3
Nervous System Development and Function	Morphology of nerves	0.0103			GUCY1A1,LGALS1,LMNA,SERPINE2	4
Protein Synthesis	Quantity of protein in blood	0.0105		-1.537	AIM2,CLEC10A,COL4A3,CTSS,DHX58,GPR68,IL10RA,LMNA,TRADD	9
Cell Death and Survival, Cellular Assembly and Organization, Cellular Development, Nervous System Development and Function, Tissue Development, Tissue Morphology	Regeneration of axons	0.0105			KLF4,NOG,SERPINE2	3
Cellular Movement	Homing of cells	0.0106	Increased	2.234	CCL5,CCR10,CCR4,CHST2,COL4A3,CXCR3,ITGB7,LGALS1,SLAMF1,SLPI	10
Cancer, Organismal Injury and Abnormalities, Reproductive System Disease	Genital tumor	0.0106			ADAMDEC1,AHRR,AK5,ASB2,ASGR2,BTBD11,CCL5,CCR4,CD70,CHST2,CLDND1,COCH,CTSS,CTTNBP2,CXCR3,DHX58,DSC2,DTX1,DUSP4,EPB41L3,F8,FBXL16,FXYD1,GALM,GPR55,GPR68,GPR82,GUCY1A1,IFITM1,IGSF9B,IL2RA,ITGB7,KLF4,LGALS1,LMNA,LRRN3,MAP2K6,MAP7,MCOLN2,MGAT3,MPPED2,MSC,NPDC1,P2RY6,PCDH9,PCSK5,PFKP,PID1,PTGDS,SASH1,SATB1,SCN3A,SERPINE2,SLAMF1,SLPI,SSBP2,STAB1,TNFAIP6,TRADD	59
Cell-To-Cell Signaling and Interaction, Hematological System Development and Function, Inflammatory Response	Aggregation of blood platelets	0.0106		1.964	CCL5,CCR4,GUCY1A1,LGALS1,SERPINE2	5
Cancer, Hematological Disease, Organismal Injury and Abnormalities	Hematopoietic neoplasm	0.0107			ADAMDEC1,AIM2,BACH2,CCL5,CCNG2,CCR4,CD70,CDCA7L,COCH,COL4A3,CXCR3,DTX1,DUSP4,F8,GPR15,IFITM1,IGH,IL2RA,KLF4,LGALS1,LMNA,MAP7,MSC,NOG,P2RY6,PCSK5,SATB1,SSBP2,TNFAIP6,TRADD,TRAF1	31
Hematological System Development and Function, Humoral Immune Response, Lymphoid Tissue Structure and Development, Tissue Morphology	Quantity of B lymphocytes	0.0107		-1.192	BACH2,CD70,DTX1,IGHA1,ITGB7,KLF4,SSBP2	7
Cancer, Hematological Disease, Immunological Disease, Organismal Injury and Abnormalities	T-cell non-Hodgkin disease	0.0107			AIM2,CCR4,CXCR3,DTX1,DUSP4,IFITM1,IL2RA,SATB1,SSBP2	9
Cell-To-Cell Signaling and Interaction, Cellular Movement, Hematological System Development and Function, Immune Cell Trafficking	Attraction of T lymphocytes	0.0109			CCL5,CCR4	2
Cell-To-Cell Signaling and Interaction	Binding of hepatoma cell lines	0.0109			ASGR2,CXCR3	2
Nervous System Development and Function, Neurological Disease	Abnormal morphology of small submandibular ganglion	0.0109			GFRA2	1
Embryonic Development, Nervous System Development and Function, Ophthalmic Disease, Organ Development, Organ Morphology, Organismal Development, Organismal Injury and Abnormalities, Tissue Development, Visual System Development and Function	Abnormality of aqueous humor	0.0109			GUCY1A1	1
Hematological Disease	Activated protein C resistance	0.0109			F8	1
Cancer, Endocrine System Disorders, Gastrointestinal Disease, Organismal Injury and Abnormalities	Angiogenesis of pancreatic endocrine tumor	0.0109			CTSS	1
Cell Death and Survival	Anoikis of ovarian cancer cell lines	0.0109			SLPI	1
Cell-To-Cell Signaling and Interaction, Hematological System Development and Function, Inflammatory Response	Antibody response of T lymphocytes	0.0109			IL2RA	1
Cell Death and Survival	Apoptosis of memory natural killer cells	0.0109			CD70	1
Cell Cycle	Arrest in G2/M phase transition of T lymphocytes	0.0109			LGALS1	1
Cell Cycle	Arrest in G2/M phase transition of bone cancer cell lines	0.0109			MAP2K6	1
Cell Cycle	Arrest in G2/M phase transition of colorectal cancer cell lines	0.0109			MAP2K6	1
Cancer, Cell Cycle, Organismal Injury and Abnormalities	Arrest in S phase of cancer cells	0.0109			LGALS1	1
Cell-To-Cell Signaling and Interaction, Cellular Movement, Immune Cell Trafficking	Attraction of peripheral blood lymphocytes	0.0109			CCL5	1
Cell Morphology, Cellular Function and Maintenance	Autophagy by muscle cell lines	0.0109			DUSP4	1
Connective Tissue Disorders, Hereditary Disorder, Immunological Disease, Inflammatory Disease, Inflammatory Response, Organismal Injury and Abnormalities, Renal and Urological Disease	Autosomal recessive Alport syndrome	0.0109			COL4A3	1
Cell Morphology, Cellular Compromise	Binucleation of fibroblasts	0.0109			LMNA	1
Organismal Injury and Abnormalities	Bleeding of soft tissue	0.0109			F8	1
Neurological Disease, Organismal Injury and Abnormalities	Bleeding of spinal cord	0.0109			PCSK5	1
Connective Tissue Development and Function, Skeletal and Muscular System Development and Function	Bone mineral content of tibia	0.0109			P2RY6	1
Cellular Assembly and Organization, Gastrointestinal Disease, Hepatic System Disease, Organismal Injury and Abnormalities, Tissue Development	Carbon tetrachloride-induced liver fibrosis	0.0109			STAB1	1
Cancer, Cell Death and Survival, Organismal Injury and Abnormalities, Tumor Morphology	Cell death of primary effusion lymphoma cells	0.0109			LGALS1	1
Cell Morphology, Cellular Movement, Hematological System Development and Function, Immune Cell Trafficking, Inflammatory Response	Cell spreading of bone marrow-derived dendritic cells	0.0109			ASB2	1
Cell-To-Cell Signaling and Interaction, Cellular Movement, Hematological System Development and Function, Hypersensitivity Response, Immune Cell Trafficking, Inflammatory Response	Chemoattraction of mast cells	0.0109			CCL5	1
Cellular Growth and Proliferation	Clonogenicity of lymphoma cell lines	0.0109			SSBP2	1
Cellular Assembly and Organization	Clustering of nuclear pores	0.0109			LMNA	1
Cell Death and Survival, Cellular Function and Maintenance	Colony survival of ovarian cancer cell lines	0.0109			SLPI	1
Gastrointestinal Disease, Inflammatory Disease, Inflammatory Response, Organismal Injury and Abnormalities	Crohn disease of ileocolon	0.0109			ITGB7	1
Cancer, Cellular Growth and Proliferation, Organismal Injury and Abnormalities, Tumor Morphology	Cytostasis of myeloid leukemia cells	0.0109			ASB2	1
Cell Cycle, Cellular Movement	Delay in initiation of cytokinesis of cervical cancer cell lines	0.0109			LMNA	1
Cellular Development	Delay in initiation of differentiation of leukemia cell lines	0.0109			ASB2	1
Skeletal and Muscular System Development and Function	Density of femur	0.0109			LMNA	1
Cellular Compromise	Depletion of Treg precursor cells	0.0109			IL2RA	1
Cellular Compromise	Depletion of myeloid-derived suppressor cells	0.0109			IL2RA	1
Cellular Compromise, Connective Tissue Disorders, Organismal Injury and Abnormalities, Tissue Morphology	Destruction of blood platelets	0.0109			CD70	1
Cell-To-Cell Signaling and Interaction, Dermatological Diseases and Conditions, Organismal Injury and Abnormalities	Detachment of corneocytes	0.0109			SLPI	1
Cell-To-Cell Signaling and Interaction	Detachment of gonadal cell lines	0.0109			SERPINE2	1
Cardiovascular Disease, Hereditary Disorder, Organismal Injury and Abnormalities, Skeletal and Muscular Disorders	Dilated cardiomyopathy 1A	0.0109			LMNA	1
Cellular Movement	Dissemination of Yersinia enterocolitica	0.0109			IL2RA	1
Cancer, Cardiovascular Disease, Developmental Disorder, Neurological Disease, Organismal Injury and Abnormalities	Early stage cerebral cavernous malformation	0.0109			KLF4	1
Connective Tissue Disorders, Organismal Injury and Abnormalities, Skeletal and Muscular Disorders	Edema of joint	0.0109			TNFAIP6	1
Cell Cycle, Hematological System Development and Function, Humoral Immune Response	Entry into S phase of B lymphocytes	0.0109			KLF4	1
Cancer, Cell Cycle, Organismal Injury and Abnormalities	Entry into cell cycle progression of B cell lymphoma cells	0.0109			CD70	1
Organismal Injury and Abnormalities, Renal and Urological Disease	Fibrosis of tubulointerstitium	0.0109			COL4A3	1
Embryonic Development, Hematological System Development and Function, Lymphoid Tissue Structure and Development, Organ Development, Organismal Development, Tissue Development	Formation of bronchus associated lymphoid tissue	0.0109			SERPINE2	1
Connective Tissue Development and Function, Skeletal and Muscular System Development and Function, Tissue Development	Formation of primary ossification center	0.0109			MAP2K6	1
Connective Tissue Disorders, Organismal Injury and Abnormalities, Skeletal and Muscular Disorders, Tissue Morphology	Fracture of long bones	0.0109			NOG	1
Cell-mediated Immune Response, Lymphoid Tissue Structure and Development	Frequency of memory cytotoxic T lymphocyte	0.0109			CD70	1
Cell-To-Cell Signaling and Interaction, Cellular Assembly and Organization	Fusion of endothelial cells	0.0109			LGALS1	1
Cellular Development, Cellular Growth and Proliferation, Nervous System Development and Function, Tissue Development	Generation of medium spiny neurons	0.0109			NOG	1
Nervous System Development and Function	Guidance of Th1 cells	0.0109			CXCR3	1
Nervous System Development and Function	Guidance of cytotoxic type 1 T lymphocytes	0.0109			CXCR3	1
Skeletal and Muscular System Development and Function	Induction of muscle	0.0109			NOG	1
Nervous System Development and Function, Tissue Morphology	Induction of nervous tissue	0.0109			NOG	1
Infectious Diseases	Infection by Hantavirus	0.0109			CCL5	1
Infectious Diseases	Infectious mononucleosis	0.0109			IL2RA	1
Infectious Diseases	Infectivity of Zaire ebolavirus	0.0109			CLEC10A	1
Cell Death and Survival	Killing of Staphylococcus aureus subsp. aureus str. Newman	0.0109			CTSS	1
Cell-To-Cell Signaling and Interaction, Nervous System Development and Function	Linear vestibular evoked potential	0.0109			COCH	1
Developmental Disorder, Skeletal and Muscular Disorders	Lordokyphosis	0.0109			LMNA	1
Cellular Assembly and Organization	Maturation of phagolysosome	0.0109			SLAMF1	1
Embryonic Development, Nervous System Development and Function, Organ Development, Organismal Development, Tissue Development	Neurogenesis of striatum	0.0109			NOG	1
Cellular Function and Maintenance, Tissue Development	Organization of luminal epithelial cells	0.0109			DSC2	1
Cellular Function and Maintenance, Skeletal and Muscular System Development and Function, Tissue Development	Organization of myoepithelial cells	0.0109			DSC2	1
Cell Cycle	Ploidy of fetal liver derived megakaryocytes	0.0109			CCL5	1
Cell Morphology, Hair and Skin Development and Function	Polarization of epithelial cell lines	0.0109			CCL5	1
Cell Cycle, Cellular Development, Connective Tissue Development and Function	Premature senescence of dermal fibroblasts	0.0109			LMNA	1
Cardiovascular System Development and Function	Preservation of elastic lamina	0.0109			CTSS	1
Digestive System Development and Function, Organ Morphology, Tissue Morphology	Quantity of M cells	0.0109			ITGB7	1
Cancer, Organismal Injury and Abnormalities, Respiratory Disease, Tissue Morphology	Quantity of lung adenocarcinoma	0.0109			SSBP2	1
Cell-To-Cell Signaling and Interaction, Cellular Assembly and Organization	Rearrangement of focal adhesions	0.0109			IL2RA	1
Cancer, Neurological Disease, Organismal Injury and Abnormalities	Secretory meningioma	0.0109			KLF4	1
Hematological Disease, Hereditary Disorder, Organismal Injury and Abnormalities	Severe hemophilia A	0.0109			F8	1
Inflammatory Disease, Neurological Disease, Skeletal and Muscular Disorders	Severe relapsing multiple sclerosis	0.0109			IL2RA	1
Cell Morphology, Cellular Assembly and Organization	Shape of nucleus	0.0109			LMNA	1
Nervous System Development and Function	Signaling by superior cervical ganglion	0.0109			CCL5	1
Cancer, Cardiovascular Disease, Developmental Disorder, Neurological Disease, Organismal Injury and Abnormalities	Sporadic cerebral cavernous malformation	0.0109			KLF4	1
Cellular Function and Maintenance	Switching of M1 macrophages	0.0109			IL10RA	1
Cellular Function and Maintenance	Switching of M2 macrophages	0.0109			IL10RA	1
Connective Tissue Disorders, Organismal Injury and Abnormalities, Skeletal and Muscular Disorders	Symphalangism	0.0109			NOG	1
Cardiovascular Disease, Organismal Injury and Abnormalities, Tissue Morphology	Thickening of aorta	0.0109			PTGDS	1
Connective Tissue Disorders, Hereditary Disorder, Immunological Disease, Inflammatory Disease, Inflammatory Response, Organismal Injury and Abnormalities, Renal and Urological Disease	Thin basement membrane disease	0.0109			COL4A3	1
Cell-mediated Immune Response, Cellular Movement, Hematological System Development and Function, Immune Cell Trafficking	Trafficking of regulatory T lymphocytes	0.0109			CCR4	1
Infectious Diseases	Viral entry by measles virus	0.0109			SLAMF1	1
Connective Tissue Disorders, Immunological Disease, Inflammatory Disease, Inflammatory Response, Organismal Injury and Abnormalities, Skeletal and Muscular Disorders	Juvenile rheumatoid arthritis	0.0112			CCL5,CCR4,COCH,LGALS1,TRAF1	5
Hematological Disease, Immunological Disease, Organismal Injury and Abnormalities	Abnormal function of B lymphocytes	0.0112			BACH2,CTSS,IL2RA	3
Metabolic Disease	Glucose metabolism disorder	0.0112		-0.083	AIM2,ASB2,BACH2,CCL5,COL4A3,CRIP1,CTSS,CXCR3,GUCY1A1,IL10RA,IL2RA,ITGB7,KLF4,LMNA,PTGDS,SERTAD2,ZBP1	17
Immunological Disease	Hypersensitive reaction	0.0113			CCL5,CCR4,CNN3,IFITM1,IL2RA,ITGB7,LGALS1,PTGDS	8
Gene Expression	Transcription of RNA	0.0113		1.601	AHRR,BACH2,CDKN1C,CXCR3,DTX1,DUSP4,FANK1,FXYD1,HES6,KLF4,LGALS1,LMNA,MAP2K6,MSC,NOG,NPDC1,PID1,SATB1,SERTAD2,SSPN,TRADD,TRAF1,ZBP1	23
