# Supplementary material for: Establishing a generalized polyepigenetic biomarker for tobacco smoking
Source: Transl Psychiatry. 2019 Feb 15;9:92. doi: 10.1038/s41398-019-0430-9 (PMC6377665; doi:10.1038/s41398-019-0430-9)
Supplement: Supplementary file 5 — Supplementary Table S4. [file 41398_2019_430_MOESM5_ESM.xlsx]

## Sheet: Table S4
Supplementary Table S4: SmPEGS DNA methylation probes and gene expression probesets that are significantly correlated in both smokers and non-smokers in the Dunedin Study at age 38. The final two columns show the correlations in never smokers controlled for study members' exposure to passive second-hand smoke. DNA methylation probe/gene expression probeset cis correlations (in the IL32 gene) are …
					Current smokers		Never Smokers		Never Smokers, controlled for Second-hand smoke exposure
Illumina methylation probe ID	methylation probe start location (hg19)	Affymetrix gene expression probeset ID	probeset-indexed gene	Gene location (hg19)	Spearman's rho	P value	Spearman's rho	P value	Spearman's rho	P value
cg06189394	Chr3:66,534,049	11729382_a_at	AK5	Chr1: 77,747,736-78,025,651	0.399763	1.23384e-07	0.281171	1.1718e-08	0.291164	0
cg16519923	Chr16:30,485,809	11729382_a_at	AK5	Chr1: 77,747,736-78,025,651	0.419323	2.57756e-08	0.337246	5.40055e-12	0.419008	0
cg22786472	Chr4:26,198,974	11729382_a_at	AK5	Chr1: 77,747,736-78,025,651	0.410907	5.11787e-08	0.335575	6.96108e-12	0.411316	0
cg24046474	Chr9:130,212,549	11729382_a_at	AK5	Chr1: 77,747,736-78,025,651	0.404519	8.50782e-08	0.331634	1.25761e-11	0.39399	0
cg24863152	Chr6:151,134,875	11729382_a_at	AK5	Chr1: 77,747,736-78,025,651	0.398952	1.31381e-07	0.294674	2.13194e-09	0.356398	0
cg00639656	Chr17:27,050,359	11741378_s_at	BACH2	Chr6: 90,636,248-91,006,627	0.41612	3.35397e-08	0.276616	2.04167e-08	0.342709	0
cg03519879	Chr14:74,227,450	11741378_s_at	BACH2	Chr6: 90,636,248-91,006,627	0.459916	6.83288e-10	0.280997	1.1971e-08	0.374178	0
cg07632771	Chr7:148,611,822	11741378_s_at	BACH2	Chr6: 90,636,248-91,006,627	0.499388	1.51022e-12	0.273333	3.0278e-08	0.419597	0
cg15531369	Chr19:49,993,156	11741378_s_at	BACH2	Chr6: 90,636,248-91,006,627	0.460084	6.72081e-10	0.26484	8.20093e-08	0.363701	0
cg16391678	Chr16:30,485,596	11741378_s_at	BACH2	Chr6: 90,636,248-91,006,627	0.435709	6.39927e-09	0.286875	5.76592e-09	0.346683	0
cg16519923	Chr16:30,485,809	11741378_s_at	BACH2	Chr6: 90,636,248-91,006,627	0.461094	6.08203e-10	0.31933	7.52532e-11	0.397655	0
cg02181920	Chr6:32,820,028	11732276_x_at	CCL5	Chr17: 34,198,510-34,207,812	-0.403357	9.32163e-08	-0.343411	2.08487e-12	-0.362469	0
cg02512902	Chr17:25,799,446	11732276_x_at	CCL5	Chr17: 34,198,510-34,207,812	-0.399243	1.28453e-07	-0.316973	1.04999e-10	-0.386566	0
cg04716530	Chr16:30,485,683	11732276_x_at	CCL5	Chr17: 34,198,510-34,207,812	-0.403005	9.58217e-08	-0.393939	0	-0.451479	0
cg04716530	Chr16:30,485,683	11753810_a_at	CCL5	Chr17: 34,198,510-34,207,812	-0.404097	8.79537e-08	-0.3853	8.42408e-16	-0.442604	0
cg06235438	Chr16:30,485,965	11732276_x_at	CCL5	Chr17: 34,198,510-34,207,812	-0.451835	1.48527e-09	-0.396998	0	-0.456477	0
cg06235438	Chr16:30,485,965	11753810_a_at	CCL5	Chr17: 34,198,510-34,207,812	-0.444747	2.8585e-09	-0.395735	0	-0.448085	0
cg07381806	Chr19:2,094,326	11732276_x_at	CCL5	Chr17: 34,198,510-34,207,812	0.447244	2.27528e-09	0.324397	3.639e-11	0.333756	0
cg07381806	Chr19:2,094,326	11753810_a_at	CCL5	Chr17: 34,198,510-34,207,812	0.426865	1.37099e-08	0.324815	3.42536e-11	0.330462	0
cg08260891	Chr20:44,518,801	11732276_x_at	CCL5	Chr17: 34,198,510-34,207,812	0.413077	4.29618e-08	0.372476	1.45874e-14	0.389701	0
cg08260891	Chr20:44,518,801	11753810_a_at	CCL5	Chr17: 34,198,510-34,207,812	0.429203	1.12357e-08	0.36694	4.09872e-14	0.381247	0
cg10310310	Chr7:157,367,101	11732276_x_at	CCL5	Chr17: 34,198,510-34,207,812	-0.407491	6.72477e-08	-0.31872	8.205e-11	-0.370413	0
cg10310310	Chr7:157,367,101	11753810_a_at	CCL5	Chr17: 34,198,510-34,207,812	-0.410755	5.18084e-08	-0.320306	6.54968e-11	-0.371507	0
cg11453837	Chr6:32,810,502	11732276_x_at	CCL5	Chr17: 34,198,510-34,207,812	-0.460506	6.44643e-10	-0.350119	7.17684e-13	-0.435416	0
cg11453837	Chr6:32,810,502	11753810_a_at	CCL5	Chr17: 34,198,510-34,207,812	-0.461204	6.01588e-10	-0.343444	2.07421e-12	-0.424909	0
cg15963463	Chr1:25,253,236	11732276_x_at	CCL5	Chr17: 34,198,510-34,207,812	-0.406075	7.52454e-08	-0.325222	3.22909e-11	-0.364151	0
cg16519923	Chr16:30,485,809	11732276_x_at	CCL5	Chr17: 34,198,510-34,207,812	-0.502709	0	-0.450229	0	-0.507524	0
cg16519923	Chr16:30,485,809	11753810_a_at	CCL5	Chr17: 34,198,510-34,207,812	-0.505784	0	-0.439729	0	-0.493874	0
cg17900199	Chr10:1,156,547	11732276_x_at	CCL5	Chr17: 34,198,510-34,207,812	-0.493719	9.81833e-12	-0.453373	0	-0.536934	0
cg17900199	Chr10:1,156,547	11753810_a_at	CCL5	Chr17: 34,198,510-34,207,812	-0.49289	1.16171e-11	-0.446953	0	-0.52755	0
cg20309891	Chr17:41,739,081	11732276_x_at	CCL5	Chr17: 34,198,510-34,207,812	-0.427904	1.25518e-08	-0.347976	1.01277e-12	-0.403746	0
cg20309891	Chr17:41,739,081	11753810_a_at	CCL5	Chr17: 34,198,510-34,207,812	-0.430137	1.0372e-08	-0.338234	4.64473e-12	-0.392362	0
cg20408175	Chr12:53,693,168	11732276_x_at	CCL5	Chr17: 34,198,510-34,207,812	-0.401982	1.03808e-07	-0.321068	5.87418e-11	-0.352878	0
cg20408175	Chr12:53,693,168	11753810_a_at	CCL5	Chr17: 34,198,510-34,207,812	-0.40364	9.11661e-08	-0.318825	8.08366e-11	-0.347541	0
cg22786472	Chr4:26,198,974	11732276_x_at	CCL5	Chr17: 34,198,510-34,207,812	-0.473028	1.75467e-10	-0.397132	0	-0.416259	0
cg22786472	Chr4:26,198,974	11753810_a_at	CCL5	Chr17: 34,198,510-34,207,812	-0.454517	1.15246e-09	-0.394075	0	-0.409653	0
cg24863152	Chr6:151,134,875	11732276_x_at	CCL5	Chr17: 34,198,510-34,207,812	-0.410157	5.43564e-08	-0.368969	2.82758e-14	-0.457473	0
cg24863152	Chr6:151,134,875	11753810_a_at	CCL5	Chr17: 34,198,510-34,207,812	-0.40656	7.24078e-08	-0.369472	2.57564e-14	-0.4487	0
cg25748521	Chr7:139,366,709	11732276_x_at	CCL5	Chr17: 34,198,510-34,207,812	-0.462327	5.37889e-10	-0.314473	1.49043e-10	-0.350104	0
cg25748521	Chr7:139,366,709	11753810_a_at	CCL5	Chr17: 34,198,510-34,207,812	-0.451759	1.49592e-09	-0.303212	6.93389e-10	-0.334892	0
cg06800849	Chr16:89,180,538	11722821_a_at	COCH	Chr14: 31,343,720-31,364,271	-0.4141	3.95414e-08	-0.373438	1.21034e-14	-0.42625	0
cg09848445	Chr10:43,601,813	11722821_a_at	COCH	Chr14: 31,343,720-31,364,271	-0.405046	8.16148e-08	-0.286887	5.75743e-09	-0.236208	0
cg14435720	Chr9:139,565,086	11722821_a_at	COCH	Chr14: 31,343,720-31,364,271	-0.495815	6.01715e-12	-0.467597	0	-0.462632	0
cg14435720	Chr9:139,565,086	11747123_a_at	COCH	Chr14: 31,343,720-31,364,271	-0.438991	4.79197e-09	-0.447212	0	-0.427009	0
cg21949830	Chr17:1,509,992	11722821_a_at	COCH	Chr14: 31,343,720-31,364,271	-0.400933	1.1266e-07	-0.299447	1.143e-09	-0.298156	0
cg25212453	Chr17:1,509,952	11722821_a_at	COCH	Chr14: 31,343,720-31,364,271	-0.422762	1.93669e-08	-0.491868	0	-0.508077	0
cg25212453	Chr17:1,509,952	11747123_a_at	COCH	Chr14: 31,343,720-31,364,271	-0.417125	3.08902e-08	-0.45855	0	-0.464316	0
cg04352288	Chr16:87,958,358	11735154_a_at	COL4A3	Chr2: 228,029,281-228,179,508	-0.458486	7.86047e-10	-0.438146	0	-0.442972	0
cg06800849	Chr16:89,180,538	11735154_a_at	COL4A3	Chr2: 228,029,281-228,179,508	-0.528516	0	-0.504079	0	-0.574665	0
cg14435720	Chr9:139,565,086	11735154_a_at	COL4A3	Chr2: 228,029,281-228,179,508	-0.41321	4.24989e-08	-0.365016	5.78928e-14	-0.369611	0
cg15138339	Chr17:40,715,221	11735154_a_at	COL4A3	Chr2: 228,029,281-228,179,508	-0.410747	5.18412e-08	-0.384193	1.1349e-15	-0.427731	0
cg21949830	Chr17:1,509,992	11735154_a_at	COL4A3	Chr2: 228,029,281-228,179,508	-0.467125	3.29839e-10	-0.352284	5.04782e-13	-0.40806	0
cg25212453	Chr17:1,509,952	11735154_a_at	COL4A3	Chr2: 228,029,281-228,179,508	-0.399403	1.2687e-07	-0.357159	2.24999e-13	-0.360931	0
cg11453837	Chr6:32,810,502	11721693_a_at	CYB561	Chr17: 61,509,665-61,523,739	-0.413037	4.30988e-08	-0.306009	4.76175e-10	-0.327141	0
cg01858866	Chr1:40,039,967	11724424_at	GPR68	Chr14: 91,698,876-91,720,269	-0.425601	1.52579e-08	-0.293406	2.51137e-09	-0.351975	0
cg02325250	Chr5:131,409,288	11724424_at	GPR68	Chr14: 91,698,876-91,720,269	-0.403527	9.19772e-08	-0.29873	1.2561e-09	-0.272498	2.94e-13
cg02732508	Chr16:89,628,804	11724424_at	GPR68	Chr14: 91,698,876-91,720,269	-0.471262	2.12782e-10	-0.328328	2.05123e-11	-0.334668	0
cg03147185	Chr2:97,008,029	11724424_at	GPR68	Chr14: 91,698,876-91,720,269	-0.471782	2.01126e-10	-0.313444	1.71977e-10	-0.345074	0
cg04641860	Chr10:43,891,498	11724424_at	GPR68	Chr14: 91,698,876-91,720,269	-0.46122	6.00649e-10	-0.377696	5.10832e-15	-0.412858	0
cg04716530	Chr16:30,485,683	11724424_at	GPR68	Chr14: 91,698,876-91,720,269	-0.4438	3.11482e-09	-0.34286	2.27253e-12	-0.370406	0
cg06235438	Chr16:30,485,965	11724424_at	GPR68	Chr14: 91,698,876-91,720,269	-0.50586	0	-0.370252	2.22674e-14	-0.422368	0
cg07723659	Chr19:46,318,869	11724424_at	GPR68	Chr14: 91,698,876-91,720,269	0.403834	8.97864e-08	0.325631	3.04263e-11	0.347843	0
cg07826859	Chr7:45,020,037	11724424_at	GPR68	Chr14: 91,698,876-91,720,269	-0.482852	5.47025e-11	-0.350801	6.42612e-13	-0.369281	0
cg10310310	Chr7:157,367,101	11724424_at	GPR68	Chr14: 91,698,876-91,720,269	-0.45086	1.62753e-09	-0.307674	3.80001e-10	-0.325152	0
cg10520740	Chr12:1,952,797	11724424_at	GPR68	Chr14: 91,698,876-91,720,269	-0.415721	3.46505e-08	-0.332944	1.0342e-11	-0.33587	0
cg11453837	Chr6:32,810,502	11724424_at	GPR68	Chr14: 91,698,876-91,720,269	-0.487795	2.75509e-11	-0.37636	6.74483e-15	-0.406822	0
cg15531369	Chr19:49,993,156	11724424_at	GPR68	Chr14: 91,698,876-91,720,269	-0.421553	2.1423e-08	-0.389714	1.84659e-16	-0.420666	0
cg16519923	Chr16:30,485,809	11724424_at	GPR68	Chr14: 91,698,876-91,720,269	-0.509113	0	-0.451524	0	-0.479519	0
cg17900199	Chr10:1,156,547	11724424_at	GPR68	Chr14: 91,698,876-91,720,269	-0.478999	8.84057e-11	-0.428807	0	-0.493662	0
cg18091264	Chr15:66,795,546	11724424_at	GPR68	Chr14: 91,698,876-91,720,269	-0.411631	4.82817e-08	-0.358243	1.87397e-13	-0.393109	0
cg18252924	Chr13:99,129,207	11724424_at	GPR68	Chr14: 91,698,876-91,720,269	-0.449771	1.80143e-09	-0.402062	0	-0.408725	0
cg20289911	Chr20:816,313	11724424_at	GPR68	Chr14: 91,698,876-91,720,269	-0.405762	7.71267e-08	-0.341203	2.94064e-12	-0.352478	0
cg20309891	Chr17:41,739,081	11724424_at	GPR68	Chr14: 91,698,876-91,720,269	-0.452617	1.37987e-09	-0.335796	6.73158e-12	-0.338331	0
cg22786472	Chr4:26,198,974	11724424_at	GPR68	Chr14: 91,698,876-91,720,269	-0.470013	2.43336e-10	-0.385975	6.95282e-16	-0.413428	0
cg24046474	Chr9:130,212,549	11724424_at	GPR68	Chr14: 91,698,876-91,720,269	-0.431603	9.14284e-09	-0.37279	1.37295e-14	-0.435784	0
cg24863152	Chr6:151,134,875	11724424_at	GPR68	Chr14: 91,698,876-91,720,269	-0.412628	4.45495e-08	-0.355834	2.80871e-13	-0.38285	0
cg25748521	Chr7:139,366,709	11724424_at	GPR68	Chr14: 91,698,876-91,720,269	-0.46033	6.55932e-10	-0.336225	6.30815e-12	-0.343866	0
cg26077811	Chr11:119,232,214	11724424_at	GPR68	Chr14: 91,698,876-91,720,269	-0.425758	1.50565e-08	-0.290495	3.64679e-09	-0.274591	1.23e-11
cg26724967	Chr16:3,115,174	11724424_at	GPR68	Chr14: 91,698,876-91,720,269	-0.405466	7.89549e-08	-0.310278	2.66259e-10	-0.340198	0
cg27182159	Chr6:33,241,225	11724424_at	GPR68	Chr14: 91,698,876-91,720,269	-0.406906	7.04462e-08	-0.374348	1.0118e-14	-0.425047	0
cg04352288	Chr16:87,958,358	11762999_at	IGHA1	Chr14: 106,173,457-106,175,002	-0.426913	1.36551e-08	-0.349653	7.73707e-13	-0.342046	0
cg06800849	Chr16:89,180,538	11762999_at	IGHA1	Chr14: 106,173,457-106,175,002	-0.437671	5.38537e-09	-0.418627	0	-0.447731	0
cg14435720	Chr9:139,565,086	11762999_at	IGHA1	Chr14: 106,173,457-106,175,002	-0.445106	2.76659e-09	-0.552795	0	-0.547998	0
cg21949830	Chr17:1,509,992	11762999_at	IGHA1	Chr14: 106,173,457-106,175,002	-0.480909	7.00106e-11	-0.34611	1.36291e-12	-0.348379	0
cg25212453	Chr17:1,509,952	11762999_at	IGHA1	Chr14: 106,173,457-106,175,002	-0.503368	0	-0.490666	0	-0.528983	0
cg26724967	Chr16:3,115,174	11734890_a_at	IL32	Chr16: 3,115,298-3,131,908	-0.425247	1.57207e-08	-0.450095	0	-0.409372	0
cg26724967	Chr16:3,115,174	11735174_a_at	IL32	Chr16: 3,115,298-3,131,908	-0.472694	1.82023e-10	-0.445193	0	-0.395752	0
cg26724967	Chr16:3,115,174	11736394_x_at	IL32	Chr16: 3,115,298-3,131,908	-0.438141	5.16657e-09	-0.471794	0	-0.432181	0
cg26724967	Chr16:3,115,174	11753515_a_at	IL32	Chr16: 3,115,298-3,131,908	-0.436446	5.99866e-09	-0.452453	0	-0.409742	0
cg17287155	Chr5:393,346	11724886_a_at	LRRN3	Chr7: 110,731,062-110,765,510	-0.481811	6.25131e-11	-0.425336	0	-0.410039	0
cg17287155	Chr5:393,346	11741013_a_at	LRRN3	Chr7: 110,731,062-110,765,510	-0.468012	3.00694e-10	-0.41575	0	-0.386703	0
cg15531369	Chr19:49,993,156	11730611_at	MCOLN2	Chr1: 85,391,268-85,462,796	-0.405765	7.71107e-08	-0.379522	3.44735e-15	-0.41218	0
cg24046474	Chr9:130,212,549	11740638_at	NOG	Chr17: 54,671,060-54,672,951	0.400602	1.15596e-07	0.302564	7.56087e-10	0.341624	0
cg12177944	Chr3:129,322,488	11759895_at	PCDH9	Chr13: 66,876,967-67,804,468	-0.496723	4.66145e-12	-0.45096	0	-0.540696	0
cg02286506	Chr2:109,648,930	11736260_a_at	SSPN	Chr12: 26,274,924-26,452,223	0.433555	7.72171e-09	0.302392	7.73561e-10	0.316449	0
cg04352288	Chr16:87,958,358	11736260_a_at	SSPN	Chr12: 26,274,924-26,452,223	-0.401263	1.09797e-07	-0.345682	1.45855e-12	-0.317753	0
cg06800849	Chr16:89,180,538	11736259_a_at	SSPN	Chr12: 26,274,924-26,452,223	-0.475098	1.39241e-10	-0.336143	6.38645e-12	-0.364607	0
cg06800849	Chr16:89,180,538	11736260_a_at	SSPN	Chr12: 26,274,924-26,452,223	-0.494	9.24963e-12	-0.429659	0	-0.446784	0
cg06800849	Chr16:89,180,538	11740510_a_at	SSPN	Chr12: 26,274,924-26,452,223	-0.438482	5.01303e-09	-0.410408	0	-0.428197	0
cg14435720	Chr9:139,565,086	11736260_a_at	SSPN	Chr12: 26,274,924-26,452,223	-0.45688	9.18612e-10	-0.528494	0	-0.494722	0
cg14435720	Chr9:139,565,086	11740510_a_at	SSPN	Chr12: 26,274,924-26,452,223	-0.419543	2.53103e-08	-0.471239	0	-0.471574	0
cg15138339	Chr17:40,715,221	11736259_a_at	SSPN	Chr12: 26,274,924-26,452,223	-0.432842	8.21481e-09	-0.340212	3.42732e-12	-0.318775	0
cg15138339	Chr17:40,715,221	11736260_a_at	SSPN	Chr12: 26,274,924-26,452,223	-0.436024	6.22516e-09	-0.40591	0	-0.374531	0
cg21949830	Chr17:1,509,992	11736259_a_at	SSPN	Chr12: 26,274,924-26,452,223	-0.44656	2.42279e-09	-0.316711	1.0895e-10	-0.354054	0
cg21949830	Chr17:1,509,992	11736260_a_at	SSPN	Chr12: 26,274,924-26,452,223	-0.502754	0	-0.316373	1.14248e-10	-0.282438	0
cg25212453	Chr17:1,509,952	11736259_a_at	SSPN	Chr12: 26,274,924-26,452,223	-0.451041	1.6002e-09	-0.432887	0	-0.425993	0
cg25212453	Chr17:1,509,952	11736260_a_at	SSPN	Chr12: 26,274,924-26,452,223	-0.495936	5.82758e-12	-0.51238	0	-0.475485	0
cg25212453	Chr17:1,509,952	11740510_a_at	SSPN	Chr12: 26,274,924-26,452,223	-0.403063	9.53892e-08	-0.427289	0	-0.44584	0
