# Supplementary material for: Establishing a generalized polyepigenetic biomarker for tobacco smoking
Source: Transl Psychiatry. 2019 Feb 15;9:92. doi: 10.1038/s41398-019-0430-9 (PMC6377665; doi:10.1038/s41398-019-0430-9)
Supplement: Supplementary file 6 — Supplementary Table S5. [file 41398_2019_430_MOESM6_ESM.xlsx]

## Sheet: Table S5
Supplementary Table S5. Summary Statistics for the analysis of ACES in A. the Dunedin Study at age 38, and B. the E-Risk Study at age 18. For each study, statistics are shown for models without correction for smoking (1.), with correction for pack years smoked (2.), and with correction for SmPEGS (3.). Only those probes that passed genome-wide Bonferroni correction under the first model in either…
			A. Dunedin, age 38									B. E-Risk, age 18									C. Joehanes et al. (2016)
			1. Prospective ACES			2. Prospective ACES, controlled for pack years			3. Prospective ACES, controlled for SmPEGS			1. ACES			2. ACES, controlled for pack years			3. ACES, controlled for SmPEGS
Illumina probe ID	probe start location (hg19)	Closest transcript/relative probe position	Estimate	SE	p value	Estimate	SE	p value	Estimate	SE	p value	Estimate	SE	p value	Estimate	SE	p value	Estimate	SE	p value	Estimate	SE	p value	FDR	cross-study direction of effect
cg01940273	Chr2:233,284,885-233,284,935	AC068134.5;Upstream	-0.0130502	0.00187163	6.74873e-12	-0.00456407	0.00148592	0.0022056	-0.00215144	0.00119505	0.0722108	-0.00308441	0.000823659	0.000180561	-0.00150653	0.000801526	0.0601657	-0.000167043	0.000688312	0.808249	-0.0814865	0.00666029	2.02925e-34	9.84961e-30	----------------
cg03329539	Chr2:233,283,328-233,283,378	AC068134.5;INTRON	-0.00728117	0.00115558	5.00243e-10	-0.00309525	0.00102756	0.00267939	-0.00160865	0.000895307	0.0727703	-0.000642967	0.000663957	0.332851	-0.000126212	0.000674414	0.851549	0.000535254	0.000648938	0.409477	-0.0433662	0.0048254	2.53917e-19	9.70443e-16	-----------+----
cg03636183	Chr19:17,000,536-17,000,586	F2RL3;CDS	-0.0131816	0.00191978	1.3682e-11	-0.00461753	0.00154167	0.0028324	-0.00254532	0.00131719	0.0536816	-0.00402661	0.00081624	8.09297e-07	-0.00265545	0.000785966	0.000728596	-0.00154634	0.000692074	0.02546	-0.0952893	0.01022	1.12265e-20	5.67617e-17	----------------
cg04885881	Chr1:11,123,117-11,123,167	SRM;Upstream	-0.00880833	0.00144848	1.88742e-09	-0.00556821	0.0014178	9.37027e-05	-0.00385856	0.00133071	0.00384372	-0.00145483	0.000673006	0.030642	-0.000707631	0.000661221	0.284535	-0.000155678	0.00065759	0.812858	-0.0424446	0.00555468	2.15166e-14	2.70563e-11	-----------+----
cg05575921	Chr5:373,377-373,427	AHRR;INTRON	-0.0278484	0.00359913	3.21824e-14	-0.00853861	0.00242441	0.000454012	-0.00618537	0.00216602	0.00441198	-0.00944195	0.0013993	1.50279e-11	-0.00572823	0.00119161	1.53101e-06	-0.00388254	0.00101898	0.000138848	-0.180272	0.0170706	4.54959e-26	6.13413e-22	-----------+----
cg05951221	Chr2:233,284,401-233,284,451	AC068134.5;EXON	-0.0131662	0.00197653	5.19984e-11	-0.00394622	0.00153853	0.0105108	-0.00213466	0.00134321	0.112425	-0.00356244	0.000975743	0.000261214	-0.00213692	0.000970073	0.0276054	-0.000269095	0.000821989	0.743388	-0.0965711	0.00895959	4.34842e-27	6.80851e-23	----------------
cg06126421	Chr6:30,720,031-30,720,081	RN7SL353P;Downstream	-0.0144306	0.00205973	5.39604e-12	-0.00520291	0.00164961	0.00167383	-0.00362694	0.00150409	0.0161277	-0.00261662	0.000688505	0.000144438	-0.00118135	0.000651053	0.0695985	-0.000626635	0.000607373	0.302207	-0.0972859	0.0104851	1.71957e-20	8.34191e-17	----------------
cg07339236	Chr20:50,312,441-50,312,491	ATP9A;INTRON	-0.00247096	0.000957087	0.0100158	-0.000107453	0.000926847	0.907736	3.85724e-05	0.000927063	0.966823	-0.00379287	0.000603729	3.3339e-10	-0.00315763	0.000623526	4.10226e-07	-0.00282677	0.000647842	1.28076e-05	-0.0231946	0.00222931	2.36816e-25	2.80356e-21	----------------
cg12803068	Chr7:45,002,918-45,002,968	MYO1G;EXON	0.0168547	0.00339204	8.31964e-07	0.00743425	0.00320904	0.0207878	0.00700531	0.00323172	0.030493	0.0105705	0.00178056	2.90944e-09	0.0088532	0.00175362	4.4523e-07	0.00665533	0.00162529	4.22412e-05	0.0632031	0.0064349	9.05999e-23	6.76546e-19	++++++++++++++++
cg14179389	Chr1:92,947,912-92,947,962	GFI1;INTRON	-0.00765953	0.00135769	2.37559e-08	-0.00584327	0.00137651	2.45695e-05	-0.00457983	0.00133868	0.000656828	-0.00452906	0.00101635	8.34338e-06	-0.0040211	0.00101111	6.9814e-05	-0.00241609	0.000950722	0.0110435	-0.0236913	0.00392964	1.65109e-09	5.31437e-07	----------------
cg21161138	Chr5:399,311-399,361	AHRR;INTRON	-0.0104656	0.00140335	2.40173e-13	-0.0045473	0.00116495	0.000103273	-0.00247037	0.000926794	0.00785051	-0.00339415	0.000716814	2.19008e-06	-0.00165532	0.000642726	0.0100104	-0.00103759	0.000607554	0.0876713	-0.0529788	0.00651936	4.4232e-16	7.9248e-13	----------------
cg21566642	Chr2:233,284,612-233,284,662	AC068134.5;Upstream	-0.0193398	0.00262	4.10154e-13	-0.00627887	0.00192163	0.00113392	-0.00393704	0.0016464	0.0170307	-	-	-	-	-	-	-	-	-	-0.125695	0.0121455	4.22278e-25	4.45577e-21	----------------
cg22132788	Chr7:45,002,437-45,002,487	MYO1G;5UTR	0.0127103	0.00265326	2.00016e-06	0.00513416	0.00249975	0.0403304	0.00524453	0.00254186	0.0394259	0.00668619	0.00112397	2.70251e-09	0.00530142	0.0010895	1.13937e-06	0.00411133	0.00103859	7.54039e-05	0.0462827	0.0052249	8.13835e-19	2.70562e-15	+++++++++++-++++
cg25189904	Chr1:68,299,492-68,299,542	GNG12-AS1;INTRON	-0.00920721	0.00206953	9.91582e-06	-0.00293958	0.00193643	0.12942	-0.00086704	0.00179756	0.629702	-0.00609709	0.00106185	9.35874e-09	-0.00453201	0.00102175	9.18437e-06	-0.00369626	0.000986916	0.000180207	-0.0767818	0.00796177	5.22099e-22	3.29113e-18	----------------
cg25949550	Chr7:145,814,305-145,814,355	CNTNAP2;INTRON	-0.00247562	0.000774095	0.00144061	-0.000580205	0.000748215	0.438313	-0.00024347	0.000738434	0.741709	-0.00194814	0.000304466	1.56863e-10	-0.00159763	0.000296293	6.96577e-08	-0.00131095	0.000281906	3.31434e-06	-0.0199308	0.00193951	9.0231e-25	9.31838e-21	----------------
cg26703534	Chr5:377,357-377,407	AHRR;INTRON	-0.00576493	0.00122231	2.85469e-06	-0.00174299	0.00111803	0.119415	-0.000488463	0.00102809	0.634839	-0.00373528	0.000694168	7.40931e-08	-0.00219392	0.000663689	0.000947568	-0.0017192	0.000635517	0.00682624	-0.0408938	0.00427925	1.22032e-21	7.22339e-18	-----------+----
