# Supplementary material for: Establishing a generalized polyepigenetic biomarker for tobacco smoking
Source: Transl Psychiatry. 2019 Feb 15;9:92. doi: 10.1038/s41398-019-0430-9 (PMC6377665; doi:10.1038/s41398-019-0430-9)
Supplement: Supplementary file 7 — Supplementary Table S6. [file 41398_2019_430_MOESM7_ESM.xlsx]

## Sheet: Table S6
Supplementary Table S6. Summary statistics for correlation of smoking phenotypes with SmPEGs in both the age-38 Dunedin and age-18 E-Risk cohorts. Panel A shows statistics for the score created using the 2,623 probes significant at the Bonferroni level (p<1x10-07) in Joehanes et al. (2016), utilized throughout the main text of this manuscript. Panel B shows statistics for the score created using …
	Dunedin Age 38				E-Risk Age 18
	Estimate	Lower CI	Upper CI	p value	Estimate	Lower CI	Upper CI	p value
A. SmPEGS, Bonferroni-level probes
Never vs Former smokers	0.45229	0.326658	0.577927	<0.001	0.209261	0.0176584	0.400864	<0.001
Never vs Current smokers	1.65293	1.51201	1.79385	<0.001	1.00585	0.877676	1.13402	<0.001
Pack years, ever-smokers	0.0673577	0.0571781	0.0775372	<0.001	0.09923	0.05075	0.1477	<0.001
B. Score constructed using FDR-level probes
Never vs Former smokers	0.36508	0.22391	0.50624	<0.001	0.117134	-0.08	0.318603	0.254488
Never vs Current smokers	1.28487	1.12653	1.44321	<0.001	0.743898	0.628056	0.85974	<0.001
Pack years, ever-smokers	0.04736	0.03648	0.05823	<0.001	0.0592	0.0185	0.0999	0.0044
C. probe cg05575921
Never vs Former smokers	-0.51	-0.62	-0.4	<0.001	-0.26	-0.44	-0.08	0.005
Never vs Current smokers	-1.93	-2.05	-1.81	<0.001	-1.39	-1.53	-1.24	<0.001
Pack years, ever-smokers	-0.08	-0.09	-0.06	<0.001	-1.33	-0.21	-0.06	<0.001
